# Supplementary material for: Focus-marking in a tonal language: Prosodic differences between Cantonese-speaking children with and without autism spectrum disorder
Source: PLoS One. 2024 Jul 19;19(7):e0306272. doi: 10.1371/journal.pone.0306272 (PMC11259269; doi:10.1371/journal.pone.0306272)
Supplement: S1 Data — (ZIP) [file pone.0306272.s002.zip]

Archive with 4 entries (4 files):
- Model_Fourth.R
- __MACOSX/._Model_Fourth.R
- all_P1_single.csv
- __MACOSX/._all_P1_single.csv
