# Supplementary material for: Focus-marking in a tonal language: Prosodic differences between Cantonese-speaking children with and without autism spectrum disorder
Source: PLoS One. 2024 Jul 19;19(7):e0306272. doi: 10.1371/journal.pone.0306272 (PMC11259269; doi:10.1371/journal.pone.0306272)
Supplement: S1 Data — (ZIP) [file pone.0306272.s002.zip › Model_Fourth.R]

setwd ("/Users/yz510a/Desktop/Cantonese_ASD_Review") 
rm(list=ls()) 
##preparation
##F0&Intensity
library(dplyr)
library(readr)
library(lme4)
library(lmerTest)
library(readr)
library(ggplot2)
library(psych)
library(car)
library(arm)
library(emmeans)

#Input
data<- read.csv("all_P1_single.csv")

#add Comparison
data$Position = ifelse(data$Comparison=="prefocus", "prefocus",
                       ifelse(data$Comparison=="postfocus", "postfocus","onfocus"))

data$ToneShape[data$Tone %in% c("1","3")]<-"Non-low Level"
data$ToneShape[data$Tone %in% c("2","5")]<-"Rising"
data$ToneShape[data$Tone %in% c("4","6")]<-"Low"

data%>%filter(Comparison!="baseline")->d

d$Position = factor(d$Position, levels = c("prefocus","onfocus","postfocus"))
d$Comparison = factor(d$Comparison, levels = c("broadfocus","prefocus","onfocus","postfocus"))
d$ToneType= factor(d$ToneType, levels = c("Single","Mixed"))

##Very Broad Model ----
##F0 ----
## Range
m1<-lmer(rangeF0~1+(1|word)+(1|Subject),d)
m2<-lmer(rangeF0~Group+(1|word)+(1|Subject),d)
anova(m1,m2)
m3<-lmer(rangeF0~Group+Comparison+(1|word)+(1|Subject),d)
anova(m2,m3)
m4<-lmer(rangeF0~Group+Comparison+ToneShape+(1|word)+(1|Subject),d)
anova(m3,m4)
m5<-lmer(rangeF0~Group+Comparison+ToneShape+ToneType+(1|word)+(1|Subject),d)
anova(m4,m5)
m6<-lmer(rangeF0~Group+Comparison+ToneShape+Group:Comparison+(1|word)+(1|Subject),d)
anova(m5,m6)
m7<-lmer(rangeF0~Group+Comparison+ToneShape+Group:Comparison:ToneShape+(1|word)+(1|Subject),d)
anova(m6,m7)#Drop
m8<-lmer(rangeF0~Group+Comparison+ToneShape+Group:Comparison+Group:ToneShape+(1|word)+(1|Subject),d)
anova(m6,m8)
m9<-lmer(rangeF0~Group+Comparison+ToneShape+Group:Comparison+Group:ToneShape+Comparison:ToneShape+(1|word)+(1|Subject),d)
anova(m8,m9)
m10<-lmer(rangeF0~Group+Comparison+ToneShape+Group:Comparison+Group:ToneShape+Comparison:ToneShape+Group:Comparison:ToneShape+(1|word)+(1|Subject),d)
anova(m9,m10)

##F0 Range Model -----
rangeF0_Model<-lmer(rangeF0~Group+Comparison+ToneShape+Group:Comparison+Group:ToneShape+Comparison:ToneShape+Group:Comparison:ToneShape+(1|word)+(1|Subject),d)
summary(rangeF0_Model)
anova(rangeF0_Model)

#emm_options(pbkrtest.limit = 46115)

emmeans(rangeF0_Model, list(pairwise ~Group*Comparison), adjust="Tukey")->rangeF0_GroupComparison
pairs(rangeF0_GroupComparison, simple = "each")
d%>%group_by(ToneShape, Comparison, Group)%>%summarize(range_mean = mean(rangeF0, na.rm = T), range_sd = sd(rangeF0, na.rm = T),duration_mean = mean(Duration, na.rm = T), duration_sd = sd(Duration, na.rm = T), intensity_mean = mean(meanIntensity, na.rm = T),intensity_sd = sd(meanIntensity, na.rm = T))->Mean_SD
d%>%group_by(Comparison, Group)%>%summarize(range_mean = mean(rangeF0, na.rm = T), range_sd = sd(rangeF0, na.rm = T),duration_mean = mean(Duration, na.rm = T), duration_sd = sd(Duration, na.rm = T), intensity_mean = mean(meanIntensity, na.rm = T),intensity_sd = sd(meanIntensity, na.rm = T))->Mean_SD_simple

emmeans(rangeF0_Model, list(pairwise ~Group*ToneShape), adjust="Tukey")->rangeF0_GroupToneShape
pairs(rangeF0_GroupToneShape, simple = "each")

emmeans(rangeF0_Model, list(pairwise ~Group*Comparison*ToneShape), adjust="Tukey")->rangeF0_GroupComparisonToneShape
pairs(rangeF0_GroupComparisonToneShape, simple = "each")

## Mean
m1<-lmer(meanF0~1+(1|word)+(1|Subject),d)
m2<-lmer(meanF0~Group+(1|word)+(1|Subject),d)
anova(m1,m2)
m3<-lmer(meanF0~Group+Comparison+(1|word)+(1|Subject),d)
anova(m2,m3)
m4<-lmer(meanF0~Group+Comparison+ToneShape+(1|word)+(1|Subject),d)
anova(m3,m4)
m5<-lmer(meanF0~Group+Comparison+ToneShape+ToneType+(1|word)+(1|Subject),d)
anova(m4,m5)
m6<-lmer(meanF0~Group+Comparison+ToneShape+Group:Comparison+(1|word)+(1|Subject),d)
anova(m5,m6)
m7<-lmer(meanF0~Group+Comparison+ToneShape+Group:ToneShape+(1|word)+(1|Subject),d)
anova(m5,m7)
m8<-lmer(meanF0~Group+Comparison+ToneShape+Comparison:ToneShape+(1|word)+(1|Subject),d)
anova(m5,m8)
m9<-lmer(meanF0~Group+Comparison+ToneShape+Group:Comparison:ToneShape+(1|word)+(1|Subject),d)
anova(m5,m9)
m10<-lmer(meanF0~Group+Comparison+Focustype+ToneShape+(1|word)+(1|Subject),d)
anova(m5,m10)#Drop

##F0 Mean Model -----
meanF0_Model<-lmer(meanF0~Group+Comparison+ToneShape+ToneType+(1|word)+(1|Subject),d)
summary(meanF0_Model)
anova(meanF0_Model)

emmeans(meanF0_Model, list(pairwise ~Comparison), adjust="Tukey")
emmeans(meanF0_Model, list(pairwise ~ToneShape), adjust="Tukey")

##Duration
m1<-lmer(Duration~1+(1|word)+(1|Subject),d)
m2<-lmer(Duration~Group+(1|word)+(1|Subject),d)
anova(m1,m2)
m3<-lmer(Duration~Group+Comparison+(1|word)+(1|Subject),d)
anova(m2,m3)
m4<-lmer(Duration~Group+Comparison+ToneShape+(1|word)+(1|Subject),d)
anova(m3,m4)
m5<-lmer(Duration~Group+Comparison+ToneShape+ToneType+(1|word)+(1|Subject),d)
anova(m4,m5)
m6<-lmer(Duration~Group+Comparison+ToneShape+ToneType+Group:Comparison+(1|word)+(1|Subject),d)
anova(m5,m6)
m7<-lmer(Duration~Group+Comparison+ToneShape+ToneType+Group:Comparison+Group:ToneShape+(1|word)+(1|Subject),d)
anova(m6,m7)
m8<-lmer(Duration~Group+Comparison+ToneShape+ToneType+Group:Comparison+Group:ToneShape+Group:ToneType+(1|word)+(1|Subject),d)
anova(m7,m8)
m9<-lmer(Duration~Group+Comparison+ToneShape+ToneType+Group:Comparison+Group:ToneShape+Comparison:ToneType+(1|word)+(1|Subject),d)
anova(m7,m9)
m10<-lmer(Duration~Group+Comparison+ToneShape+ToneType+Group:Comparison+Group:ToneShape+Group:Comparison:ToneShape+(1|word)+(1|Subject),d)
anova(m7,m10)
#m11<-lmer(Duration~Group+Comparison+ToneShape+ToneType+Group:Comparison+Group:ToneShape+Group:Comparison:ToneShape+Group:Comparison:ToneType+(1|word)+(1|Subject),d)
#anova(m10,m11)

##Duration Model----
Duration_Model<-lmer(Duration~Group+Comparison+ToneShape+ToneType+Group:Comparison+Group:ToneShape+Comparison:ToneShape+Group:Comparison:ToneShape+(1|word)+(1|Subject),d)
summary(Duration_Model)
anova(Duration_Model)

#emm_options(pbkrtest.limit = 46115)

emmeans(Duration_Model, list(pairwise ~Group*Comparison), adjust="Tukey")->Duration_GroupComparison
pairs(Duration_GroupComparison, simple = "each")

emmeans(Duration_Model, list(pairwise ~Group*ToneShape), adjust="Tukey")->Duration_GroupToneShape
pairs(Duration_GroupToneShape, simple = "each")

emmeans(Duration_Model, list(pairwise ~Group*Comparison*ToneShape), adjust="Tukey")->Duration_GroupComparisonToneShape
pairs(Duration_GroupComparisonToneShape, simple = "each")

##Intensity
m1<-lmer(meanIntensity~1+(1|word)+(1|Subject),d)
m2<-lmer(meanIntensity~Group+(1|word)+(1|Subject),d)
anova(m1,m2)
m3<-lmer(meanIntensity~Group+Comparison+(1|word)+(1|Subject),d)
anova(m2,m3)
m4<-lmer(meanIntensity~Group+Comparison+ToneShape+(1|word)+(1|Subject),d)
anova(m3,m4)
m5<-lmer(meanIntensity~Group+Comparison+ToneShape+ToneType+(1|word)+(1|Subject),d)
anova(m4,m5)
m6<-lmer(meanIntensity~Group+Comparison+ToneShape+ToneType+Group:Comparison+(1|word)+(1|Subject),d)
anova(m5,m6)
m7<-lmer(meanIntensity~Group+Comparison+ToneShape+ToneType+Group:Comparison+Group:ToneShape+(1|word)+(1|Subject),d)
anova(m6,m7)
m8<-lmer(meanIntensity~Group+Comparison+ToneShape+ToneType+Group:Comparison+Group:ToneShape+Group:ToneType+(1|word)+(1|Subject),d)
anova(m7,m8)
m9<-lmer(meanIntensity~Group+Comparison+ToneShape+ToneType+Group:Comparison+Group:ToneShape+Group:ToneType+Comparison:ToneType+(1|word)+(1|Subject),d)
anova(m8,m9)
m10<-lmer(meanIntensity~Group+Comparison+ToneShape+ToneType+Group:Comparison+Group:ToneShape+Group:ToneType+Comparison:ToneType+Group:Comparison:ToneShape+(1|word)+(1|Subject),d)
anova(m9,m10)
m11<-lmer(meanIntensity~Group+Comparison+ToneShape+ToneType+Group:Comparison+Group:ToneShape+Group:ToneType+Comparison:ToneType+Group:Comparison:ToneShape+Group:Comparison:ToneType+(1|word)+(1|Subject),d)
anova(m11,m10)

##Intensity Model ----
Intensity_Model<-lmer(meanIntensity~Group+Comparison+ToneShape+ToneType+Group:Comparison+Group:ToneShape+Group:ToneType+Comparison:ToneType+Group:Comparison:ToneShape+(1|word)+(1|Subject),d)
summary(Intensity_Model)
anova(Intensity_Model)

emmeans(Intensity_Model, list(pairwise ~Group*Comparison*ToneShape), adjust="Tukey")->Intensity_GroupComparisonToneShape
pairs(Intensity_GroupComparisonToneShape, simple = "each")

##Report Model ----
library(sjPlot)
tab_model(rangeF0_Model,Duration_Model, Intensity_Model, show.stat = T,
          show.df = T)

## Figures ----
###F0 Range ----
Mean_SD=d%>%group_by(Group, Comparison, ToneShape)%>%summarise(range_mean=mean(rangeF0, na.rm=T), range_sd = sd(rangeF0, na.rm=T),duration_mean=mean(Duration, na.rm=T), duration_sd = sd(Duration, na.rm=T),intensity_mean=mean(meanIntensity, na.rm=T), intensity_sd = sd(meanIntensity, na.rm=T))
Number=d%>%group_by(Group, Comparison, ToneShape)%>%count()
Mean_SD = tidyr::unite(Mean_SD,"Label1", Group, Comparison,sep="_",remove=FALSE)
Mean_SD = tidyr::unite(Mean_SD,"Label", Label1, ToneShape,sep="_",remove=FALSE)
Number = tidyr::unite(Number,"Label1", Group, Comparison,sep="_",remove=FALSE)
Number = tidyr::unite(Number,"Label", Label1, ToneShape,sep="_",remove=FALSE)
MeanData = left_join(Mean_SD, Number, by = "Label")
#write.csv(MeanData, "MeanData.csv")
MeanData = read.csv("MeanData.csv")

Mean_SD$ToneShape = factor(Mean_SD$ToneShape, levels = c("Level", "Rising", "Low"))
F0Range_ASD <- ggplot(MeanData%>%filter(Group=="ASD")) +
  geom_bar(aes(x=Comparison, y=range_mean), stat="identity", alpha=0.5) +
  geom_errorbar(aes(x=Comparison, ymin=range_mean-range_se, ymax=range_mean+range_se), width=0.4, colour="orange", alpha=0.9, size=0.6)+
  theme_light()+
  labs(y="F0 range (Hz)") +
  labs(x= "Focus Condition")+
  theme(text = element_text(size = 15, family = "serif"))+
  facet_grid(~ToneShape)
F0Range_ASD 

F0Range_plot <- ggplot(MeanData,aes(x=Comparison, y=range_mean, fill=ToneShape)) +
  geom_bar(stat="identity", position = "dodge") +
  geom_errorbar(aes(x=Comparison, ymin=range_mean-range_se, ymax=range_mean+range_se), width=0.2, colour="black", position = position_dodge(0.9))+
  theme_light()+
  labs(y= expression(italic('F')~'0 range (Hz)')) +
  labs(x= "")+
  labs(fill= "Tone Shape")+
  theme(text = element_text(size = 15, family = "serif"))+
  facet_grid(~Group)
F0Range_plot 

Duration_plot <- ggplot(MeanData,aes(x=Comparison, y=duration_mean, fill=ToneShape)) +
  geom_bar(stat="identity", position = "dodge") +
  geom_errorbar(aes(x=Comparison, ymin=duration_mean-duration_se, ymax=duration_mean+duration_se), width=0.2, colour="black", position = position_dodge(0.9))+
  theme_light()+
  labs(y="Duration (ms)") +
  labs(x= "")+
  labs(fill= "Tone Shape")+
  theme(text = element_text(size = 15, family = "serif"))+
  facet_grid(~Group)
Duration_plot 

Intensity_plot <- ggplot(MeanData,aes(x=Comparison, y=intensity_mean, fill=ToneShape)) +
  geom_bar(stat="identity", position = "dodge") +
  geom_errorbar(aes(x=Comparison, ymin=intensity_mean-intensity_se, ymax=intensity_mean+intensity_se), width=0.2, colour="black", position = position_dodge(0.9))+
  theme_light()+
  labs(y="Intensity (dB)") +
  labs(x= "")+
  labs(fill= "Tone Shape")+
  theme(text = element_text(size = 15, family = "serif"))+
  facet_grid(~Group)
Intensity_plot 

##Used ----
d$ToneShape=factor(d$ToneShape, levels=c("Non-low Level", "Rising", "Low"))
F0RangeBoxFB <- ggplot(d, aes(x= ToneShape, y=rangeF0, fill=Comparison)) + 
  geom_boxplot(notch = T, outlier.shape = NA) + 
  labs(y=expression(italic('f')[0]~' range (Hz)'))+
  labs(x= "")+
  labs(fill = "Focus Condition")+
  scale_x_discrete(labels=c('Non-low Level', 'Rising', "Low"))+
  scale_fill_discrete(labels=c('On-Broad-Focus', 'Pre-Narrow-Focus', 'On-Narrow-Focus', 'Post-Narrow-Focus'))+
  theme_light()+
  ylim (0,150)+
  theme(axis.text.x = element_text(angle = 45, hjust = 1))+
  theme(text = element_text(size = 15, family = "serif"))+
  facet_grid(~Group)
F0RangeBoxFB

F0RangeBoxFA <- ggplot(d, aes(x= Comparison, y=rangeF0, fill=Group)) + 
  geom_boxplot(notch = T, outlier.shape = NA) + 
  labs(y=expression(italic('f')[0]~' range (Hz)'))+
  labs(x= "")+
  labs(fill = "Participant Group")+
  scale_fill_discrete(labels=c('ASD', 'TD'))+
  scale_x_discrete(labels=c('On-Broad-Focus', 'Pre-Narrow-Focus', 'On-Narrow-Focus', 'Post-Narrow-Focus'))+
  theme_light()+
  ylim (0,150)+
  theme(axis.text.x = element_text(angle = 45, hjust = 1))+
  theme(text = element_text(size = 15, family = "serif"))+
  facet_grid(~ToneShape)
F0RangeBoxFA

DurationBoxFC <- ggplot(d, outline = F,aes(x= ToneShape,y=Duration, fill=Comparison)) + 
  geom_boxplot(notch = TRUE, outlier.shape = NA) + 
  labs(y="Duration (ms)") +
  labs(x= "")+
  labs(fill = "Focus Condition")+
  scale_x_discrete(labels=c('Non-low Level', 'Rising', "Low"))+
  scale_fill_discrete(labels=c('On-Broad-Focus', 'Pre-Narrow-Focus', 'On-Narrow-Focus', 'Post-Narrow-Focus'))+
  theme_light()+
  ylim (0,500)+
  theme(axis.text.x = element_text(angle = 45, hjust = 1))+
  theme(text = element_text(size = 15, family = "serif"))+
  facet_grid(~Group)
DurationBoxFC

DurationBoxFB <- ggplot(d, outline = F,aes(x= Group,y=Duration, fill=Comparison)) + 
  geom_boxplot(notch = TRUE, outlier.shape = NA) + 
  labs(y="Duration (ms)") +
  labs(x= "")+
  labs(fill = "Focus Condition")+
  scale_x_discrete(labels=c('ASD', 'TD'))+
  scale_fill_discrete(labels=c('On-Broad-Focus', 'Pre-Narrow-Focus', 'On-Narrow-Focus', 'Post-Narrow-Focus'))+
  theme_light()+
  ylim (0,500)+
  theme(axis.text.x = element_text(angle = 45, hjust = 1))+
  theme(text = element_text(size = 15, family = "serif"))
  #facet_grid(~Group)
DurationBoxFB

DurationBoxFA <- ggplot(d, aes(x= Comparison, y=Duration, fill=Group)) + 
  geom_boxplot(notch = T, outlier.shape = NA) + 
  labs(y="Duration (ms)") +
  labs(x= "")+
  labs(fill = "Participant Group")+
  scale_fill_discrete(labels=c('ASD', 'TD'))+
  scale_x_discrete(labels=c('On-Broad-Focus', 'Pre-Narrow-Focus', 'On-Narrow-Focus', 'Post-Narrow-Focus'))+
  theme_light()+
  ylim (0,500)+
  theme(axis.text.x = element_text(angle = 45, hjust = 1))+
  theme(text = element_text(size = 15, family = "serif"))+
  facet_grid(~ToneShape)
DurationBoxFA

IntensityBoxF <- ggplot(d, outline = F,aes(x= ToneShape,y=meanIntensity, fill=Comparison)) + 
  geom_boxplot(notch = TRUE, outlier.shape = NA) + 
  labs(y="Mean Intensity (dB)") +
  labs(x= "")+
  labs(fill = "Focus Condition")+
  scale_x_discrete(labels=c('Non-low Level', 'Rising', "Low"))+
  scale_fill_discrete(labels=c('On-Broad-Focus', 'Pre-Narrow-Focus', 'On-Narrow-Focus', 'Post-Narrow-Focus'))+
  theme_light()+
  ylim (0,100)+
  theme(axis.text.x = element_text(angle = 45, hjust = 1))+
  theme(text = element_text(size = 15, family = "serif"))+
  facet_grid(~Group)
IntensityBoxF

library(cowplot)
plot_grid(F0RangeBoxFA, F0RangeBoxFB, labels=c('A','B'),nrow = 2)
plot_grid(DurationBoxFA, DurationBoxFB, DurationBoxFC, labels=c('A','B', 'C'),nrow = 3)
