# Supplementary material for: Focus-marking in a tonal language: Prosodic differences between Cantonese-speaking children with and without autism spectrum disorder
Source: PLoS One. 2024 Jul 19;19(7):e0306272. doi: 10.1371/journal.pone.0306272 (PMC11259269; doi:10.1371/journal.pone.0306272)
Supplement: S1 Data — (ZIP) [file pone.0306272.s002.zip › all_P1_single.csv]

	sequence	Subject	Block	RowLabel	F0	Intensity	SyllablePoint	SentencePoint	Group	rep	foc	syl	word	FocusCondition	Focustype	SyllablePosition	Comparison	SentenceType	Tone	ST	ToneType	ToneDirection	Position	meanF0	maxF0	minF0	rangeF0	meanIntensity	Duration
1	2020301_ceoi3_s1_b1_r1_TD	2020301	Practice	ceoi3_s1_b1_r1	237.662285	50.52080156	1	1	TD	r1	b1	s1	ceoi3	baseline_follow	baseline	1	baseline	S15_T33444	3	15	Single	Level	baseline	225.6268546	237.662285	213.6866866	23.9755984	52.9598090505	175.3696145
21	2020301_ceoi3_s2_b1_r1_TD	2020301	Practice	ceoi3_s2_b1_r1	237.0965863	48.4881951	1	21	TD	r1	b1	s2	ceoi3	baseline_follow	baseline	2	baseline	S15_T33444	3	15	Single	Level	baseline	224.751342825	238.188544	214.2331715	23.9553725	53.4128049255	195.2900605
41	2020301_caa4_v_b1_r1_TD	2020301	Practice	caa4_v_b1_r1	231.3224918	47.09056825	1	41	TD	r1	b1	v	caa4	baseline_follow	baseline	3	baseline	S15_T33444	4	15	Single	Level	baseline	226.090918495	232.6624602	222.7728964	9.88956379999999	50.4263244475	161.6556527
61	2020301_ngau4_o1_b1_r1_TD	2020301	Practice	ngau4_o1_b1_r1	228.6722693	50.05159843	1	61	TD	r1	b1	o1	ngau4	baseline_follow	baseline	4	baseline	S15_T33444	4	15	Single	Level	baseline	220.60314469	228.6722693	208.2566214	20.4156479	51.062256083	335.0567669
81	2020301_jau4_o2_b1_r1_TD	2020301	Practice	jau4_o2_b1_r1	228.7533139	53.82685518	1	81	TD	r1	b1	o2	jau4	baseline_follow	baseline	5	baseline	S15_T33444	4	15	Single	Level	baseline	219.94426285	272.6872279	207.2410919	65.446136	46.339914252	275.850615
101	2020301_siu2_s1_b1_r1_TD	2020301	Practice	siu2_s1_b1_r1	389.4467726	45.24510324	1	1	TD	r1	b1	s1	siu2	baseline_follow	baseline	1	baseline	S14_T22444	2	14	Single	Rising	baseline	332.475962455	491.97517	208.8820197	283.0931503	47.6395599595	223.6159702
121	2020301_gwong2_s2_b1_r1_TD	2020301	Practice	gwong2_s2_b1_r1	215.1583368	48.86757208	1	21	TD	r1	b1	s2	gwong2	baseline_follow	baseline	2	baseline	S14_T22444	2	14	Single	Rising	baseline	219.950413265	250.5000951	205.2805511	45.219544	51.4861879395	288.4879819
141	2020301_cyun4_v_b1_r1_TD	2020301	Practice	cyun4_v_b1_r1	239.0501962	49.38546688	1	41	TD	r1	b1	v	cyun4	baseline_follow	baseline	3	baseline	S14_T22444	4	14	Single	Level	baseline	208.361628795	239.0501962	189.4775918	49.5726044	46.220760739	90.26138534
161	2020301_laam4_o1_b1_r1_TD	2020301	Practice	laam4_o1_b1_r1	183.1766343	42.17816917	1	61	TD	r1	b1	o1	laam4	baseline_follow	baseline	4	baseline	S14_T22444	4	14	Single	Level	baseline	168.29774497	183.1766343	159.2419255	23.9347088	45.233740818	175.223356
181	2020301_kau4_o2_b1_r1_TD	2020301	Practice	kau4_o2_b1_r1	195.9528011	45.69742283	1	81	TD	r1	b1	o2	kau4	baseline_follow	baseline	5	baseline	S14_T22444	4	14	Single	Level	baseline	205.844343545	221.7750474	195.9528011	25.8222463	44.90440793	77.43157895
201	2020301_wai5_s1_b1_r1_TD	2020301	Practice	wai5_s1_b1_r1	238.2390391	44.32728627	1	1	TD	r1	b1	s1	wai5	baseline_follow	baseline	1	baseline	S13_T55333	5	13	Single	Rising	baseline	248.294199045	270.2607262	225.968486	44.2922402	54.2755772525	551.106576
221	2020301_wai5_s2_b1_r1_TD	2020301	Practice	wai5_s2_b1_r1	258.4418631	54.20412306	1	21	TD	r1	b1	s2	wai5	baseline_follow	baseline	2	baseline	S13_T55333	5	13	Single	Rising	baseline	249.26773625	258.4418631	243.7478476	14.6940155	54.6915869665	340.0985741
241	2020301_waat3_v_b1_r1_TD	2020301	Practice	waat3_v_b1_r1	252.5473607	53.34120625	1	41	TD	r1	b1	v	waat3	baseline_follow	baseline	3	baseline	S13_T55333	3	13	Single	Level	baseline	239.40042845	252.5473607	231.1071334	21.4402273	53.892891479	196.4256992
261	2020301_bui3_o1_b1_r1_TD	2020301	Practice	bui3_o1_b1_r1	239.8316219	43.77584613	1	61	TD	r1	b1	o1	bui3	baseline_follow	baseline	4	baseline	S13_T55333	3	13	Single	Level	baseline	224.726212635	239.8316219	220.1857925	19.6458294	53.349216312	268.3526744
281	2020301_hok3_o2_b1_r1_TD	2020301	Practice	hok3_o2_b1_r1	228.7410854	46.67697976	1	81	TD	r1	b1	o2	hok3	baseline_follow	baseline	5	baseline	S13_T55333	3	13	Single	Level	baseline	207.34206965	228.7410854	190.2009258	38.5401596	48.8350261505	172.2517817
301	2020301_siu2_s1_b1_r2_TD	2020301	Practice	siu2_s1_b1_r2	218.054911	47.50023667	1	1	TD	r2	b1	s1	siu2	baseline_follow	baseline	1	baseline	S14_T22444	2	14	Single	Rising	baseline	249.713184555	268.3172869	218.054911	50.2623759	53.6584125135	269.3002915
321	2020301_gwong2_s2_b1_r2_TD	2020301	Practice	gwong2_s2_b1_r2	258.0709836	47.77068743	1	21	TD	r2	b1	s2	gwong2	baseline_follow	baseline	2	baseline	S14_T22444	2	14	Single	Rising	baseline	243.103774205	261.5268935	231.9283696	29.5985239	49.713217753	320.4423396
341	2020301_cyun4_v_b1_r2_TD	2020301	Practice	cyun4_v_b1_r2	246.6778821	47.51473047	1	41	TD	r2	b1	v	cyun4	baseline_follow	baseline	3	baseline	S14_T22444	4	14	Single	Level	baseline	215.54481961	246.6778821	200.6283139	46.0495682	47.7896063525	166.0430839
361	2020301_laam4_o1_b1_r2_TD	2020301	Practice	laam4_o1_b1_r2	199.3980614	43.79018655	1	61	TD	r2	b1	o1	laam4	baseline_follow	baseline	4	baseline	S14_T22444	4	14	Single	Level	baseline	194.511164995	206.9987618	186.1081375	20.8906243	42.952845216	344.6145125
381	2020301_kau4_o2_b1_r2_TD	2020301	Practice	kau4_o2_b1_r2	215.9356227	44.16351632	1	81	TD	r2	b1	o2	kau4	baseline_follow	baseline	5	baseline	S14_T22444	4	14	Single	Level	baseline	222.564132415	233.7192725	215.9356227	17.7836498	48.1154549135	152.3940804
401	2020301_ceoi3_s1_b1_r2_TD	2020301	Practice	ceoi3_s1_b1_r2	247.9922565	48.55512454	1	1	TD	r2	b1	s1	ceoi3	baseline_follow	baseline	1	baseline	S15_T33444	3	15	Single	Level	baseline	217.491255985	252.539612	198.1806665	54.3589455	51.6460504345	191.5150632
421	2020301_ceoi3_s2_b1_r2_TD	2020301	Practice	ceoi3_s2_b1_r2	230.1243226	48.19918735	1	21	TD	r2	b1	s2	ceoi3	baseline_follow	baseline	2	baseline	S15_T33444	3	15	Single	Level	baseline	213.168932475	232.7184545	200.4884084	32.2300461	52.5164726445	190.9410431
441	2020301_caa4_v_b1_r2_TD	2020301	Practice	caa4_v_b1_r2	224.0045795	45.81475213	1	41	TD	r2	b1	v	caa4	baseline_follow	baseline	3	baseline	S15_T33444	4	15	Single	Level	baseline	205.85958303	229.8594099	191.1723814	38.6870285	46.3877479315	209.0393797
461	2020301_ngau4_o1_b1_r2_TD	2020301	Practice	ngau4_o1_b1_r2	198.4499331	48.49829709	1	61	TD	r2	b1	o1	ngau4	baseline_follow	baseline	4	baseline	S15_T33444	4	15	Single	Level	baseline	186.828832625	202.5236605	160.0903698	42.4332907	48.262044834	232.4303957
481	2020301_jau4_o2_b1_r2_TD	2020301	Practice	jau4_o2_b1_r2	154.9046664	47.34430523	1	81	TD	r2	b1	o2	jau4	baseline_follow	baseline	5	baseline	S15_T33444	4	15	Single	Level	baseline	139.623546	176.3617787	121.6085796	54.7531991	47.4549068405	179.148645
501	2020301_wai5_s1_b1_r2_TD	2020301	Practice	wai5_s1_b1_r2	213.3892709	45.158174	1	1	TD	r2	b1	s1	wai5	baseline_follow	baseline	1	baseline	S13_T55333	5	13	Single	Rising	baseline	218.12401072	268.8269878	196.9067056	71.9202822	52.704530707	318.3711262
521	2020301_wai5_s2_b1_r2_TD	2020301	Practice	wai5_s2_b1_r2	208.3211439	47.78068071	1	21	TD	r2	b1	s2	wai5	baseline_follow	baseline	2	baseline	S13_T55333	5	13	Single	Rising	baseline	218.16777072	246.0731155	199.1959721	46.8771434	53.2837099975	477.8687714
541	2020301_waat3_v_b1_r2_TD	2020301	Practice	waat3_v_b1_r2	228.7735193	47.2615217	1	41	TD	r2	b1	v	waat3	baseline_follow	baseline	3	baseline	S13_T55333	3	13	Single	Level	baseline	211.486590145	231.2144265	194.8004835	36.413943	52.792230775	189.2323197
561	2020301_bui3_o1_b1_r2_TD	2020301	Practice	bui3_o1_b1_r2	212.5870869	50.41528864	1	61	TD	r2	b1	o1	bui3	baseline_follow	baseline	4	baseline	S13_T55333	3	13	Single	Level	baseline	206.050559405	217.0866146	198.0230084	19.0636062	50.5235845125	265.0290338
581	2020301_hok3_o2_b1_r2_TD	2020301	Practice	hok3_o2_b1_r2	212.6745604	49.27995602	1	81	TD	r2	b1	o2	hok3	baseline_follow	baseline	5	baseline	S13_T55333	3	13	Single	Level	baseline	193.687903675	212.6745604	179.8919062	32.7826542	49.635965442	171.3769211
601	2020301_wai5_s1_f2_r1_TD	2020301	Practice	wai5_s1_f2_r1	218.3903197	41.13576322	1	1	TD	r1	f2	s1	wai5	narrow_final	narrow	1	prefocus	S13_T55333	5	13	Single	Rising	nofocus	249.154000165	263.9519279	218.3903197	45.5616082	51.899278617	458.8038549
621	2020301_wai5_s2_f2_r1_TD	2020301	Practice	wai5_s2_f2_r1	261.0694091	47.81502161	1	21	TD	r1	f2	s2	wai5	narrow_final	narrow	2	prefocus	S13_T55333	5	13	Single	Rising	nofocus	276.02483346	322.71282	243.1130965	79.5997235	52.577275074	707.7876621
641	2020301_waat3_v_f2_r1_TD	2020301	Practice	waat3_v_f2_r1	257.7161359	47.08210813	1	41	TD	r1	f2	v	waat3	narrow_final	narrow	3	prefocus	S13_T55333	3	13	Single	Level	nofocus	231.03283352	257.7161359	203.164638	54.5514979	53.146269224	348.118254
661	2020301_bui3_o1_f2_r1_TD	2020301	Practice	bui3_o1_f2_r1	216.2620303	53.41139085	1	61	TD	r1	f2	o1	bui3	narrow_final	narrow	4	onfocus	S13_T55333	3	13	Single	Level	onfocus	218.967055855	224.8641138	214.0501697	10.8139441	55.939192985	286.0089653
681	2020301_hok3_o2_f2_r1_TD	2020301	Practice	hok3_o2_f2_r1	227.3628209	48.63394125	1	81	TD	r1	f2	o2	hok3	narrow_final	narrow	5	onfocus	S13_T55333	3	13	Single	Level	onfocus	209.643179225	227.3628209	195.9538451	31.4089758	52.594620937	213.676315
701	2020301_siu2_s1_m3_r1_TD	2020301	Practice	siu2_s1_m3_r1	225.2775784	46.03908114	1	1	TD	r1	m3	s1	siu2	contrastive_medial	contrastive	1	prefocus	S14_T22444	2	14	Single	Rising	nofocus	254.64990426	274.7395635	225.2775784	49.4619851	51.3266592105	309.7401738
721	2020301_gwong2_s2_m3_r1_TD	2020301	Practice	gwong2_s2_m3_r1	253.7053052	48.99856189	1	21	TD	r1	m3	s2	gwong2	contrastive_medial	contrastive	2	prefocus	S14_T22444	2	14	Single	Rising	nofocus	234.02805082	266.1461602	215.1104653	51.0356949	53.037638232	425.8705863
741	2020301_cyun4_v_m3_r1_TD	2020301	Practice	cyun4_v_m3_r1	261.5899911	49.51502584	1	41	TD	r1	m3	v	cyun4	contrastive_medial	contrastive	3	onfocus	S14_T22444	4	14	Single	Level	onfocus	201.15556908	261.5899911	179.7492896	81.8407015	50.10128023	241.8118994
761	2020301_laam4_o1_m3_r1_TD	2020301	Practice	laam4_o1_m3_r1	179.256692	39.74731275	1	61	TD	r1	m3	o1	laam4	contrastive_medial	contrastive	4	postfocus	S14_T22444	4	14	Single	Level	nofocus	169.39770633	180.0070198	161.112269	18.8947508	44.8601869845	297.5931325
781	2020301_kau4_o2_m3_r1_TD	2020301	Practice	kau4_o2_m3_r1	167.1841348	43.4791907	1	81	TD	r1	m3	o2	kau4	contrastive_medial	contrastive	5	postfocus	S14_T22444	4	14	Single	Level	nofocus	173.296381275	200.4864116	167.1841348	33.3022768	43.265846618	195.7355975
801	2020301_ceoi3_s1_f2_r1_TD	2020301	Practice	ceoi3_s1_f2_r1	226.3856472	54.95923147	1	1	TD	r1	f2	s1	ceoi3	narrow_final	narrow	1	prefocus	S15_T33444	3	15	Single	Level	nofocus	224.993342645	241.0585845	215.1674386	25.8911459	53.656943416	197.9212796
821	2020301_ceoi3_s2_f2_r1_TD	2020301	Practice	ceoi3_s2_f2_r1	230.4534938	50.33277218	1	21	TD	r1	f2	s2	ceoi3	narrow_final	narrow	2	prefocus	S15_T33444	3	15	Single	Level	nofocus	213.814332245	230.4534938	200.313163	30.1403308	51.6936451545	169.0814707
841	2020301_caa4_v_f2_r1_TD	2020301	Practice	caa4_v_f2_r1	194.0858786	48.04573764	1	41	TD	r1	f2	v	caa4	narrow_final	narrow	3	prefocus	S15_T33444	4	15	Single	Level	nofocus	182.2129438	194.0858786	174.5536436	19.532235	49.9382407455	148.4556362
861	2020301_ngau4_o1_f2_r1_TD	2020301	Practice	ngau4_o1_f2_r1	202.5527182	46.63210512	1	61	TD	r1	f2	o1	ngau4	narrow_final	narrow	4	onfocus	S15_T33444	4	15	Single	Level	onfocus	201.461548165	216.7528	192.0227987	24.7300013	50.4947600605	242.9260497
881	2020301_jau4_o2_f2_r1_TD	2020301	Practice	jau4_o2_f2_r1	192.7668595	48.3359812	1	81	TD	r1	f2	o2	jau4	narrow_final	narrow	5	onfocus	S15_T33444	4	15	Single	Level	onfocus	203.672805555	229.0104974	192.7668595	36.2436379	47.313811753	248.1783825
901	2020301_ceoi3_s1_b2_r1_TD	2020301	Practice	ceoi3_s1_b2_r1	248.1855067	48.02313516	1	1	TD	r1	b2	s1	ceoi3	broad	broad	1	broadfocus	S15_T33444	3	15	Single	Level	broadfocus	253.56272438	262.8697084	248.1855067	14.6842017	51.763216767	195.6894504
921	2020301_ceoi3_s2_b2_r1_TD	2020301	Practice	ceoi3_s2_b2_r1	258.141261	48.01793537	1	21	TD	r1	b2	s2	ceoi3	broad	broad	2	broadfocus	S15_T33444	3	15	Single	Level	broadfocus	247.782696345	258.141261	238.8129655	19.3282955	51.1579991385	156.3091719
941	2020301_caa4_v_b2_r1_TD	2020301	Practice	caa4_v_b2_r1	236.621015	45.87271355	1	41	TD	r1	b2	v	caa4	broad	broad	3	broadfocus	S15_T33444	4	15	Single	Level	broadfocus	232.556083075	236.621015	230.1893379	6.4316771	45.166275688	139.4514739
961	2020301_ngau4_o1_b2_r1_TD	2020301	Practice	ngau4_o1_b2_r1	229.8916709	45.75693168	1	61	TD	r1	b2	o1	ngau4	broad	broad	4	broadfocus	S15_T33444	4	15	Single	Level	broadfocus	224.954589555	229.8916709	216.9298924	12.9617785	47.2260658235	307.3489634
981	2020301_jau4_o2_b2_r1_TD	2020301	Practice	jau4_o2_b2_r1	213.6166876	50.93960088	1	81	TD	r1	b2	o2	jau4	broad	broad	5	broadfocus	S15_T33444	4	15	Single	Level	broadfocus	211.96093116	224.3924238	209.3518889	15.0405349	48.088411332	243.7517373
1001	2020301_ceoi3_s1_f3_r1_TD	2020301	Practice	ceoi3_s1_f3_r1	245.9988726	47.52799043	1	1	TD	r1	f3	s1	ceoi3	contrastive_final	contrastive	1	prefocus	S15_T33444	3	15	Single	Level	nofocus	229.607990115	248.9644316	220.1455066	28.818925	52.550446013	146.0951571
1021	2020301_ceoi3_s2_f3_r1_TD	2020301	Practice	ceoi3_s2_f3_r1	234.698108	47.90620077	1	21	TD	r1	f3	s2	ceoi3	contrastive_final	contrastive	2	prefocus	S15_T33444	3	15	Single	Level	nofocus	228.05976141	236.7751561	224.2027451	12.572411	52.665107619	252.515927
1041	2020301_caa4_v_f3_r1_TD	2020301	Practice	caa4_v_f3_r1	229.6691078	45.49199931	1	41	TD	r1	f3	v	caa4	contrastive_final	contrastive	3	prefocus	S15_T33444	4	15	Single	Level	nofocus	210.86680479	229.9931945	190.1316116	39.8615829	47.433926441	225.8486395
1061	2020301_ngau4_o1_f3_r1_TD	2020301	Practice	ngau4_o1_f3_r1	198.6583892	49.80718065	1	61	TD	r1	f3	o1	ngau4	contrastive_final	contrastive	4	onfocus	S15_T33444	4	15	Single	Level	onfocus	198.230098205	205.6159328	193.1618718	12.454061	49.0219671395	268.8576969
1081	2020301_jau4_o2_f3_r1_TD	2020301	Practice	jau4_o2_f3_r1	193.3325891	48.62842167	1	81	TD	r1	f3	o2	jau4	contrastive_final	contrastive	5	onfocus	S15_T33444	4	15	Single	Level	onfocus	196.33290515	205.1761726	186.5122657	18.6639069	49.122317579	344.4953827
1101	2020301_siu2_s1_f3_r1_TD	2020301	Practice	siu2_s1_f3_r1	217.9434782	52.39063389	1	1	TD	r1	f3	s1	siu2	contrastive_final	contrastive	1	prefocus	S14_T22444	2	14	Single	Rising	nofocus	245.0129888	267.411512	217.9434782	49.4680338	53.351308474	256.3972691
1121	2020301_gwong2_s2_f3_r1_TD	2020301	Practice	gwong2_s2_f3_r1	260.2744634	48.52564739	1	21	TD	r1	f3	s2	gwong2	contrastive_final	contrastive	2	prefocus	S14_T22444	2	14	Single	Rising	nofocus	227.64310105	273.0991112	205.6362986	67.4628126	52.086197629	301.038636
1141	2020301_cyun4_v_f3_r1_TD	2020301	Practice	cyun4_v_f3_r1	278.9359106	50.37220645	1	41	TD	r1	f3	v	cyun4	contrastive_final	contrastive	3	prefocus	S14_T22444	4	14	Single	Level	nofocus	218.684606	278.9359106	178.672711	100.2631996	55.0689778755	416.5157174
1161	2020301_laam4_o1_f3_r1_TD	2020301	Practice	laam4_o1_f3_r1	237.6806866	47.24227896	1	61	TD	r1	f3	o1	laam4	contrastive_final	contrastive	4	onfocus	S14_T22444	4	14	Single	Level	onfocus	225.349109735	246.6588575	216.1195215	30.539336	52.1191689785	193.5482375
1181	2020301_kau4_o2_f3_r1_TD	2020301	Practice	kau4_o2_f3_r1	234.9093947	50.60018958	1	81	TD	r1	f3	o2	kau4	contrastive_final	contrastive	5	onfocus	S14_T22444	4	14	Single	Level	onfocus	223.463405475	242.5739149	204.0335423	38.5403726	51.2387043845	119.2379578
1201	2020301_ceoi3_s1_i2_r1_TD	2020301	Practice	ceoi3_s1_i2_r1	234.1641408	45.48448003	1	1	TD	r1	i2	s1	ceoi3	narrow_initial	narrow	1	onfocus	S15_T33444	3	15	Single	Level	onfocus	215.021365755	238.1826982	205.7040352	32.478663	50.7099560875	191.0307153
1221	2020301_ceoi3_s2_i2_r1_TD	2020301	Practice	ceoi3_s2_i2_r1	224.9383474	46.55008579	1	21	TD	r1	i2	s2	ceoi3	narrow_initial	narrow	2	onfocus	S15_T33444	3	15	Single	Level	onfocus	223.213145965	230.3017589	217.5066734	12.7950855	50.241473921	211.2864701
1241	2020301_caa4_v_i2_r1_TD	2020301	Practice	caa4_v_i2_r1	229.8944991	43.51380047	1	41	TD	r1	i2	v	caa4	narrow_initial	narrow	3	postfocus	S15_T33444	4	15	Single	Level	nofocus	222.33971253	229.8944991	219.6323366	10.2621625	44.204466758	223.2512876
1261	2020301_ngau4_o1_i2_r1_TD	2020301	Practice	ngau4_o1_i2_r1	224.0785206	43.72930559	1	61	TD	r1	i2	o1	ngau4	narrow_initial	narrow	4	postfocus	S15_T33444	4	15	Single	Level	nofocus	225.348058835	225.9083176	224.0785206	1.82979700000001	45.15229457	226.6666667
1281	2020301_jau4_o2_i2_r1_TD	2020301	Practice	jau4_o2_i2_r1	224.2396774	40.12986628	1	81	TD	r1	i2	o2	jau4	narrow_initial	narrow	5	postfocus	S15_T33444	4	15	Single	Level	nofocus	224.045724605	228.7754727	223.0764726	5.69900010000001	42.178659123	132.5433673
1301	2020301_siu2_s1_i2_r1_TD	2020301	Practice	siu2_s1_i2_r1	234.3132396	48.86160481	1	1	TD	r1	i2	s1	siu2	narrow_initial	narrow	1	onfocus	S14_T22444	2	14	Single	Rising	onfocus	250.2094602	281.0876415	234.3132396	46.7744019	54.6736202905	195.0635907
1321	2020301_gwong2_s2_i2_r1_TD	2020301	Practice	gwong2_s2_i2_r1	267.6160586	52.18356428	1	21	TD	r1	i2	s2	gwong2	narrow_initial	narrow	2	onfocus	S14_T22444	2	14	Single	Rising	onfocus	232.96379989	267.6160586	210.2204028	57.3956558	51.0584256115	244.4648526
1341	2020301_cyun4_v_i2_r1_TD	2020301	Practice	cyun4_v_i2_r1	234.2153883	46.74547863	1	41	TD	r1	i2	v	cyun4	narrow_initial	narrow	3	postfocus	S14_T22444	4	14	Single	Level	nofocus	191.81221309	234.2153883	167.8950704	66.3203179	50.515870336	121.3041068
1361	2020301_laam4_o1_i2_r1_TD	2020301	Practice	laam4_o1_i2_r1	186.600039	42.47361454	1	61	TD	r1	i2	o1	laam4	narrow_initial	narrow	4	postfocus	S14_T22444	4	14	Single	Level	nofocus	188.979456505	199.5741267	183.8120088	15.7621179	44.6318318375	239.0521542
1381	2020301_kau4_o2_i2_r1_TD	2020301	Practice	kau4_o2_i2_r1	182.9516187	44.55266817	1	81	TD	r1	i2	o2	kau4	narrow_initial	narrow	5	postfocus	S14_T22444	4	14	Single	Level	nofocus	183.90453518	202.2399481	180.7780199	21.4619282	39.8355949175	122.4113339
1401	2020301_ceoi3_s1_i3_r1_TD	2020301	Practice	ceoi3_s1_i3_r1	220.9059686	58.79460227	1	1	TD	r1	i3	s1	ceoi3	contrastive_initial	contrastive	1	onfocus	S15_T33444	3	15	Single	Level	onfocus	224.39009419	229.0280128	217.4783573	11.5496555	60.0336068655	172.1959363
1421	2020301_ceoi3_s2_i3_r1_TD	2020301	Practice	ceoi3_s2_i3_r1	238.0358099	48.35218011	1	21	TD	r1	i3	s2	ceoi3	contrastive_initial	contrastive	2	onfocus	S15_T33444	3	15	Single	Level	onfocus	220.522888165	242.301796	214.1870689	28.1147271	53.041585015	218.5749379
1441	2020301_caa4_v_i3_r1_TD	2020301	Practice	caa4_v_i3_r1	213.0112826	44.06405844	1	41	TD	r1	i3	v	caa4	contrastive_initial	contrastive	3	postfocus	S15_T33444	4	15	Single	Level	nofocus	209.89712227	213.0112826	206.6961357	6.31514689999997	43.5909957095	164.4394296
1461	2020301_ngau4_o1_i3_r1_TD	2020301	Practice	ngau4_o1_i3_r1	205.0088736	45.8794135	1	61	TD	r1	i3	o1	ngau4	contrastive_initial	contrastive	4	postfocus	S15_T33444	4	15	Single	Level	nofocus	194.40471826	205.0088736	186.195428	18.8134456	47.0666062685	157.0145836
1481	2020301_jau4_o2_i3_r1_TD	2020301	Practice	jau4_o2_i3_r1	184.3223775	39.71353112	1	81	TD	r1	i3	o2	jau4	contrastive_initial	contrastive	5	postfocus	S15_T33444	4	15	Single	Level	nofocus	151.75050297	184.3223775	105.6344393	78.6879382	46.151223026	253.0181406
1501	2020301_wai5_s1_i3_r1_TD	2020301	Practice	wai5_s1_i3_r1	182.5425272	52.06573452	1	1	TD	r1	i3	s1	wai5	contrastive_initial	contrastive	1	onfocus	S13_T55333	5	13	Single	Rising	onfocus	224.301866715	256.6043231	182.5425272	74.0617959	52.3910752435	276.3265306
1521	2020301_wai5_s2_i3_r1_TD	2020301	Practice	wai5_s2_i3_r1	252.991756	49.44857329	1	21	TD	r1	i3	s2	wai5	contrastive_initial	contrastive	2	onfocus	S13_T55333	5	13	Single	Rising	onfocus	244.735507835	284.1216345	225.9471762	58.1744583	54.969135382	306.6213152
1541	2020301_waat3_v_i3_r1_TD	2020301	Practice	waat3_v_i3_r1	252.1409173	43.95972897	1	41	TD	r1	i3	v	waat3	contrastive_initial	contrastive	3	postfocus	S13_T55333	3	13	Single	Level	nofocus	219.734838105	252.1409173	211.8609494	40.2799679	52.8181507885	173.2597992
1561	2020301_bui3_o1_i3_r1_TD	2020301	Practice	bui3_o1_i3_r1	222.9222519	50.94370145	1	61	TD	r1	i3	o1	bui3	contrastive_initial	contrastive	4	postfocus	S13_T55333	3	13	Single	Level	nofocus	225.656253665	231.0158034	222.9222519	8.09355150000002	54.0418912055	257.8376881
1581	2020301_hok3_o2_i3_r1_TD	2020301	Practice	hok3_o2_i3_r1	231.3079215	50.01860504	1	81	TD	r1	i3	o2	hok3	contrastive_initial	contrastive	5	postfocus	S13_T55333	3	13	Single	Level	nofocus	216.102280515	231.3079215	205.7756728	25.5322487	50.4869464625	174.6941925
1601	2020301_siu2_s1_i3_r1_TD	2020301	Practice	siu2_s1_i3_r1	223.5108667	49.66531605	1	1	TD	r1	i3	s1	siu2	contrastive_initial	contrastive	1	onfocus	S14_T22444	2	14	Single	Rising	onfocus	245.68882675	257.8340282	223.5108667	34.3231615	52.542597821	224.2469039
1621	2020301_gwong2_s2_i3_r1_TD	2020301	Practice	gwong2_s2_i3_r1	248.2831632	53.48019878	1	21	TD	r1	i3	s2	gwong2	contrastive_initial	contrastive	2	onfocus	S14_T22444	2	14	Single	Rising	onfocus	237.393828185	257.6111268	225.4269337	32.1841931	52.121203087	256.0718821
1641	2020301_cyun4_v_i3_r1_TD	2020301	Practice	cyun4_v_i3_r1	252.5897151	45.78961837	1	41	TD	r1	i3	v	cyun4	contrastive_initial	contrastive	3	postfocus	S14_T22444	4	14	Single	Level	nofocus	248.612192265	252.5897151	245.1041778	7.4855373	43.7283287365	53.42357819
1661	2020301_laam4_o1_i3_r1_TD	2020301	Practice	laam4_o1_i3_r1	243.2270785	42.77448439	1	61	TD	r1	i3	o1	laam4	contrastive_initial	contrastive	4	postfocus	S14_T22444	4	14	Single	Level	nofocus	236.25180938	243.2270785	228.5082076	14.7188709	41.3559789495	196.4949789
1681	2020301_kau4_o2_i3_r1_TD	2020301	Practice	kau4_o2_i3_r1	224.9139122	45.99925352	1	81	TD	r1	i3	o2	kau4	contrastive_initial	contrastive	5	postfocus	S14_T22444	4	14	Single	Level	nofocus	228.29242232	241.3498258	221.4519162	19.8979096	48.6504070425	59.33986979
1701	2020301_siu2_s1_b2_r1_TD	2020301	Practice	siu2_s1_b2_r1	255.3240751	49.0208098	1	1	TD	r1	b2	s1	siu2	broad	broad	1	broadfocus	S14_T22444	2	14	Single	Rising	broadfocus	256.97295921	271.3099137	242.7146049	28.5953088	54.457981646	327.9599589
1721	2020301_gwong2_s2_b2_r1_TD	2020301	Practice	gwong2_s2_b2_r1	260.2053489	51.71231037	1	21	TD	r1	b2	s2	gwong2	broad	broad	2	broadfocus	S14_T22444	2	14	Single	Rising	broadfocus	239.21146941	261.7935292	221.2563374	40.5371918	52.829728065	326.6213152
1741	2020301_cyun4_v_b2_r1_TD	2020301	Practice	cyun4_v_b2_r1	248.9541113	46.57393148	1	41	TD	r1	b2	v	cyun4	broad	broad	3	broadfocus	S14_T22444	4	14	Single	Level	broadfocus	322.949700045	454.5111615	234.3524799	220.1586816	52.4615061945	102.6705834
1761	2020301_laam4_o1_b2_r1_TD	2020301	Practice	laam4_o1_b2_r1	339.1711153	40.59479633	1	61	TD	r1	b2	o1	laam4	broad	broad	4	broadfocus	S14_T22444	4	14	Single	Level	broadfocus	218.945489695	339.1711153	187.7656594	151.4054559	47.589306338	118.6896663
1781	2020301_kau4_o2_b2_r1_TD	2020301	Practice	kau4_o2_b2_r1	189.4646982	41.47373139	1	81	TD	r1	b2	o2	kau4	broad	broad	5	broadfocus	S14_T22444	4	14	Single	Level	broadfocus	194.068224025	211.3272193	189.4646982	21.8625211	36.9647757495	110.7982399
1801	2020301_siu2_s1_m2_r1_TD	2020301	Practice	siu2_s1_m2_r1	232.0738722	45.84573374	1	1	TD	r1	m2	s1	siu2	narrow_medial	narrow	1	prefocus	S14_T22444	2	14	Single	Rising	nofocus	262.809041155	287.2866319	232.0738722	55.2127597	53.507688651	267.680839
1821	2020301_gwong2_s2_m2_r1_TD	2020301	Practice	gwong2_s2_m2_r1	281.622508	48.12458973	1	21	TD	r1	m2	s2	gwong2	narrow_medial	narrow	2	prefocus	S14_T22444	2	14	Single	Rising	nofocus	249.859570145	281.622508	234.5341689	47.0883391	52.507672635	225.2465986
1841	2020301_cyun4_v_m2_r1_TD	2020301	Practice	cyun4_v_m2_r1	262.9413859	48.45893329	1	41	TD	r1	m2	v	cyun4	narrow_medial	narrow	3	onfocus	S14_T22444	4	14	Single	Level	onfocus	217.983003345	262.9413859	202.9177767	60.0236092	47.6437229855	172.9870281
1861	2020301_laam4_o1_m2_r1_TD	2020301	Practice	laam4_o1_m2_r1	205.985869	44.96241421	1	61	TD	r1	m2	o1	laam4	narrow_medial	narrow	4	postfocus	S14_T22444	4	14	Single	Level	nofocus	208.16705117	210.8286792	205.985869	4.8428102	46.3702128625	83.30083144
1881	2020301_kau4_o2_m2_r1_TD	2020301	Practice	kau4_o2_m2_r1	212.1078561	40.92087343	1	81	TD	r1	m2	o2	kau4	narrow_medial	narrow	5	postfocus	S14_T22444	4	14	Single	Level	nofocus	217.071136015	231.571798	212.1078561	19.4639419	44.3685818395	81.52051297
1901	2020301_wai5_s1_m2_r1_TD	2020301	Practice	wai5_s1_m2_r1	245.4212387	39.74259485	1	1	TD	r1	m2	s1	wai5	narrow_medial	narrow	1	prefocus	S13_T55333	5	13	Single	Rising	nofocus	248.47605678	259.9019832	236.6846229	23.2173603	50.1286520685	350.2491182
1921	2020301_wai5_s2_m2_r1_TD	2020301	Practice	wai5_s2_m2_r1	257.6651909	48.71087369	1	21	TD	r1	m2	s2	wai5	narrow_medial	narrow	2	prefocus	S13_T55333	5	13	Single	Rising	nofocus	272.66800708	293.1813165	255.8130631	37.3682534	50.272402111	379.9501134
1941	2020301_waat3_v_m2_r1_TD	2020301	Practice	waat3_v_m2_r1	263.309172	46.66486714	1	41	TD	r1	m2	v	waat3	narrow_medial	narrow	3	onfocus	S13_T55333	3	13	Single	Level	onfocus	234.354054265	263.309172	221.9818686	41.3273034	47.1942889735	124.7653061
1961	2020301_bui3_o1_m2_r1_TD	2020301	Practice	bui3_o1_m2_r1	223.6051905	41.7426681	1	61	TD	r1	m2	o1	bui3	narrow_medial	narrow	4	postfocus	S13_T55333	3	13	Single	Level	nofocus	225.09721771	225.9408424	223.6051905	2.33565190000002	43.399379873	177.2826909
1981	2020301_hok3_o2_m2_r1_TD	2020301	Practice	hok3_o2_m2_r1	220.3379494	48.24600978	1	81	TD	r1	m2	o2	hok3	narrow_medial	narrow	5	postfocus	S13_T55333	3	13	Single	Level	nofocus	213.663699265	220.3379494	209.6741769	10.6637725	47.7776369725	58.93139782
2001	2020301_wai5_s1_b2_r1_TD	2020301	Practice	wai5_s1_b2_r1	222.6806123	39.76297905	1	1	TD	r1	b2	s1	wai5	broad	broad	1	broadfocus	S13_T55333	5	13	Single	Rising	broadfocus	235.901183375	266.6910217	222.6806123	44.0104094	51.7792785165	352.5762157
2021	2020301_wai5_s2_b2_r1_TD	2020301	Practice	wai5_s2_b2_r1	268.2690112	52.61524305	1	21	TD	r1	b2	s2	wai5	broad	broad	2	broadfocus	S13_T55333	5	13	Single	Rising	broadfocus	242.809604225	268.2690112	228.6589556	39.6100556	53.749039126	245.7865799
2041	2020301_waat3_v_b2_r1_TD	2020301	Practice	waat3_v_b2_r1	238.9829213	56.39875551	1	41	TD	r1	b2	v	waat3	broad	broad	3	broadfocus	S13_T55333	3	13	Single	Level	broadfocus	220.559182265	238.9829213	213.607849	25.3750723	53.9842532765	121.3716682
2061	2020301_bui3_o1_b2_r1_TD	2020301	Practice	bui3_o1_b2_r1	218.7710969	48.28128631	1	61	TD	r1	b2	o1	bui3	broad	broad	4	broadfocus	S13_T55333	3	13	Single	Level	broadfocus	215.69847469	224.544809	205.8167199	18.7280891	48.334318504	215.095626
2081	2020301_hok3_o2_b2_r1_TD	2020301	Practice	hok3_o2_b2_r1	223.3289815	46.97894402	1	81	TD	r1	b2	o2	hok3	broad	broad	5	broadfocus	S13_T55333	3	13	Single	Level	broadfocus	208.02537251	223.3289815	197.6375599	25.6914216	47.2502788945	96.54869884
2101	2020301_wai5_s1_i2_r1_TD	2020301	Practice	wai5_s1_i2_r1	222.1371754	45.83099154	1	1	TD	r1	i2	s1	wai5	narrow_initial	narrow	1	onfocus	S13_T55333	5	13	Single	Rising	onfocus	236.186600905	250.4288811	222.1371754	28.2917057	54.199071321	324.4867725
2121	2020301_wai5_s2_i2_r1_TD	2020301	Practice	wai5_s2_i2_r1	248.2760114	48.89300701	1	21	TD	r1	i2	s2	wai5	narrow_initial	narrow	2	onfocus	S13_T55333	5	13	Single	Rising	onfocus	235.45597628	248.2760114	225.2272608	23.0487506	50.756140672	370.4358781
2141	2020301_waat3_v_i2_r1_TD	2020301	Practice	waat3_v_i2_r1	241.7671136	42.90778058	1	41	TD	r1	i2	v	waat3	narrow_initial	narrow	3	postfocus	S13_T55333	3	13	Single	Level	nofocus	217.55526639	241.7671136	197.7351712	44.0319424	49.571895959	163.1207483
2161	2020301_bui3_o1_i2_r1_TD	2020301	Practice	bui3_o1_i2_r1	198.5888503	47.65245016	1	61	TD	r1	i2	o1	bui3	narrow_initial	narrow	4	postfocus	S13_T55333	3	13	Single	Level	nofocus	198.513980985	212.4895365	192.4831852	20.0063513	45.622495592	161.2747004
2181	2020301_hok3_o2_i2_r1_TD	2020301	Practice	hok3_o2_i2_r1	223.9378444	44.18426132	1	81	TD	r1	i2	o2	hok3	narrow_initial	narrow	5	postfocus	S13_T55333	3	13	Single	Level	nofocus	217.86011735	226.425224	209.1837764	17.2414476	46.968483329	71.96334089
2201	2020301_ceoi3_s1_m2_r1_TD	2020301	Practice	ceoi3_s1_m2_r1	232.1339725	52.30042117	1	1	TD	r1	m2	s1	ceoi3	narrow_medial	narrow	1	prefocus	S15_T33444	3	15	Single	Level	nofocus	229.54576001	236.8726026	226.8167387	10.0558639	53.2973879655	197.3008314
2221	2020301_ceoi3_s2_m2_r1_TD	2020301	Practice	ceoi3_s2_m2_r1	234.8274701	47.96018809	1	21	TD	r1	m2	s2	ceoi3	narrow_medial	narrow	2	prefocus	S15_T33444	3	15	Single	Level	nofocus	226.20021679	234.8632177	221.4720243	13.3911934	52.2663643885	135.5782313
2241	2020301_caa4_v_m2_r1_TD	2020301	Practice	caa4_v_m2_r1	228.025548	47.38658753	1	41	TD	r1	m2	v	caa4	narrow_medial	narrow	3	onfocus	S15_T33444	4	15	Single	Level	onfocus	207.47286266	228.025548	194.1796306	33.8459174	50.0918817445	106.5055745
2261	2020301_ngau4_o1_m2_r1_TD	2020301	Practice	ngau4_o1_m2_r1	192.4998417	44.86872398	1	61	TD	r1	m2	o1	ngau4	narrow_medial	narrow	4	postfocus	S15_T33444	4	15	Single	Level	nofocus	188.23317375	192.4998417	186.5192193	5.98062239999999	46.130261672	247.9712236
2281	2020301_jau4_o2_m2_r1_TD	2020301	Practice	jau4_o2_m2_r1	188.8017667	38.50447882	1	81	TD	r1	m2	o2	jau4	narrow_medial	narrow	5	postfocus	S15_T33444	4	15	Single	Level	nofocus	191.464699815	205.6850779	188.8017667	16.8833112	40.013217971	123.0323645
2301	2020301_ceoi3_s1_m3_r1_TD	2020301	Practice	ceoi3_s1_m3_r1	219.2882812	47.81067693	1	1	TD	r1	m3	s1	ceoi3	contrastive_medial	contrastive	1	prefocus	S15_T33444	3	15	Single	Level	nofocus	207.244213035	227.4972857	190.1802222	37.3170635	50.9179133785	141.8406939
2321	2020301_ceoi3_s2_m3_r1_TD	2020301	Practice	ceoi3_s2_m3_r1	222.5392997	44.39262203	1	21	TD	r1	m3	s2	ceoi3	contrastive_medial	contrastive	2	prefocus	S15_T33444	3	15	Single	Level	nofocus	211.41517686	233.8818746	197.953439	35.9284356	46.3996327905	228.6942555
2341	2020301_caa4_v_m3_r1_TD	2020301	Practice	caa4_v_m3_r1	224.8883591	46.41848129	1	41	TD	r1	m3	v	caa4	contrastive_medial	contrastive	3	onfocus	S15_T33444	4	15	Single	Level	onfocus	185.489815815	224.8883591	164.360516	60.5278431	47.460980036	167.7967377
2361	2020301_ngau4_o1_m3_r1_TD	2020301	Practice	ngau4_o1_m3_r1	178.6989711	47.47459352	1	61	TD	r1	m3	o1	ngau4	contrastive_medial	contrastive	4	postfocus	S15_T33444	4	15	Single	Level	nofocus	186.946682095	191.002567	178.6989711	12.3035959	43.128962373	244.5904162
2381	2020301_jau4_o2_m3_r1_TD	2020301	Practice	jau4_o2_m3_r1	185.6663555	42.7817237	1	81	TD	r1	m3	o2	jau4	contrastive_medial	contrastive	5	postfocus	S15_T33444	4	15	Single	Level	nofocus	185.91156676	198.7910153	184.1260124	14.6650029	38.10571276	181.2947353
2401	2020301_wai5_s1_f3_r1_TD	2020301	Practice	wai5_s1_f3_r1	224.5804211	40.1952426	1	1	TD	r1	f3	s1	wai5	contrastive_final	contrastive	1	prefocus	S13_T55333	5	13	Single	Rising	nofocus	244.75335686	271.4532821	222.596017	48.8572651	50.5501856675	330.4663283
2421	2020301_wai5_s2_f3_r1_TD	2020301	Practice	wai5_s2_f3_r1	268.8678417	54.14691532	1	21	TD	r1	f3	s2	wai5	contrastive_final	contrastive	2	prefocus	S13_T55333	5	13	Single	Rising	nofocus	245.214918325	268.8678417	224.3248846	44.5429571	52.506707143	285.0201333
2441	2020301_waat3_v_f3_r1_TD	2020301	Practice	waat3_v_f3_r1	262.8057657	45.7139304	1	41	TD	r1	f3	v	waat3	contrastive_final	contrastive	3	prefocus	S13_T55333	3	13	Single	Level	nofocus	238.620072085	262.8057657	224.2286123	38.5771534	52.750768111	157.6625094
2461	2020301_bui3_o1_f3_r1_TD	2020301	Practice	bui3_o1_f3_r1	234.8949561	50.98129434	1	61	TD	r1	f3	o1	bui3	contrastive_final	contrastive	4	onfocus	S13_T55333	3	13	Single	Level	onfocus	227.180343055	234.8949561	222.8908987	12.0040574	50.9974778155	220.9357521
2481	2020301_hok3_o2_f3_r1_TD	2020301	Practice	hok3_o2_f3_r1	225.3503468	46.80229612	1	81	TD	r1	f3	o2	hok3	contrastive_final	contrastive	5	onfocus	S13_T55333	3	13	Single	Level	onfocus	214.64797402	225.4234656	202.1503271	23.2731385	47.5030087435	111.1884516
2501	2020301_siu2_s1_f2_r1_TD	2020301	Practice	siu2_s1_f2_r1	233.1439168	48.53685577	1	1	TD	r1	f2	s1	siu2	narrow_final	narrow	1	prefocus	S14_T22444	2	14	Single	Rising	nofocus	261.41952367	287.0869299	233.1439168	53.9430131	55.7578311855	286.3736264
2521	2020301_gwong2_s2_f2_r1_TD	2020301	Practice	gwong2_s2_f2_r1	271.2077886	51.90137414	1	21	TD	r1	f2	s2	gwong2	narrow_final	narrow	2	prefocus	S14_T22444	2	14	Single	Rising	nofocus	253.058956045	286.9460198	236.1018737	50.8441461	51.1919597735	278.1570541
2541	2020301_cyun4_v_f2_r1_TD	2020301	Practice	cyun4_v_f2_r1	287.5689529	49.38503323	1	41	TD	r1	f2	v	cyun4	narrow_final	narrow	3	prefocus	S14_T22444	4	14	Single	Level	nofocus	232.064168425	287.5689529	203.7783293	83.7906236	51.9307203215	163.0612245
2561	2020301_laam4_o1_f2_r1_TD	2020301	Practice	laam4_o1_f2_r1	199.0221899	47.27330389	1	61	TD	r1	f2	o1	laam4	narrow_final	narrow	4	onfocus	S14_T22444	4	14	Single	Level	onfocus	205.35621807	223.0704885	196.2516225	26.818866	46.6268401385	115.8956916
2581	2020301_kau4_o2_f2_r1_TD	2020301	Practice	kau4_o2_f2_r1	230.3479084	47.05386798	1	81	TD	r1	f2	o2	kau4	narrow_final	narrow	5	onfocus	S14_T22444	4	14	Single	Level	onfocus	227.81745725	236.847829	206.3978752	30.4499538	47.723961657	66.42587194
2601	2020301_wai5_s1_m3_r1_TD	2020301	Practice	wai5_s1_m3_r1	189.1553082	41.02180166	1	1	TD	r1	m3	s1	wai5	contrastive_medial	contrastive	1	prefocus	S13_T55333	5	13	Single	Rising	nofocus	229.043544845	290.4533733	143.9484208	146.5049525	50.5924283385	476.1407728
2621	2020301_wai5_s2_m3_r1_TD	2020301	Practice	wai5_s2_m3_r1	265.7326638	51.19192377	1	21	TD	r1	m3	s2	wai5	contrastive_medial	contrastive	2	prefocus	S13_T55333	5	13	Single	Rising	nofocus	270.973168975	308.0463062	248.5132428	59.5330634	49.4646431135	597.9749307
2641	2020301_waat3_v_m3_r1_TD	2020301	Practice	waat3_v_m3_r1	287.6385195	51.80471811	1	41	TD	r1	m3	v	waat3	contrastive_medial	contrastive	3	onfocus	S13_T55333	3	13	Single	Level	onfocus	219.25674173	287.6385195	149.9497102	137.6888093	55.5880838525	208.2740448
2661	2020301_bui3_o1_m3_r1_TD	2020301	Practice	bui3_o1_m3_r1	171.3006606	48.75993461	1	61	TD	r1	m3	o1	bui3	contrastive_medial	contrastive	4	postfocus	S13_T55333	3	13	Single	Level	nofocus	179.976840915	195.3137159	170.0879679	25.225748	48.1595954305	227.7918367
2681	2020301_hok3_o2_m3_r1_TD	2020301	Practice	hok3_o2_m3_r1	202.2608138	41.8567116	1	81	TD	r1	m3	o2	hok3	contrastive_medial	contrastive	5	postfocus	S13_T55333	3	13	Single	Level	nofocus	247.38320706	309.0503042	202.2608138	106.7894904	49.690436946	292.0068027
2701	2020301_siu2_s1_b1_r3_TD	2020301	Practice	siu2_s1_b1_r3	326.8651359	56.73769364	1	1	TD	r3	b1	s1	siu2	baseline_follow	baseline	1	baseline	S14_T22444	2	14	Single	Rising	baseline	289.363873485	326.8651359	269.2014388	57.6636971	54.9490975345	239.8019169
2721	2020301_gwong2_s2_b1_r3_TD	2020301	Practice	gwong2_s2_b1_r3	294.2983196	52.45779959	1	21	TD	r3	b1	s2	gwong2	baseline_follow	baseline	2	baseline	S14_T22444	2	14	Single	Rising	baseline	279.011143495	325.3928834	254.8845221	70.5083613	55.26423148	317.1854875
2741	2020301_cyun4_v_b1_r3_TD	2020301	Practice	cyun4_v_b1_r3	277.9265607	51.57070234	1	41	TD	r3	b1	v	cyun4	baseline_follow	baseline	3	baseline	S14_T22444	4	14	Single	Level	baseline	212.671954065	277.9265607	186.9458851	90.9806756	50.581073344	140.4434366
2761	2020301_laam4_o1_b1_r3_TD	2020301	Practice	laam4_o1_b1_r3	199.5187216	44.87199036	1	61	TD	r3	b1	o1	laam4	baseline_follow	baseline	4	baseline	S14_T22444	4	14	Single	Level	baseline	197.709180185	211.1126773	176.1282302	34.9844471	46.4337175055	321.7962008
2781	2020301_kau4_o2_b1_r3_TD	2020301	Practice	kau4_o2_b1_r3	222.6447376	52.10950843	1	81	TD	r3	b1	o2	kau4	baseline_follow	baseline	5	baseline	S14_T22444	4	14	Single	Level	baseline	207.427180455	222.6447376	195.2963152	27.3484224	48.519611102	119.3779289
2801	2020301_ceoi3_s1_b1_r3_TD	2020301	Practice	ceoi3_s1_b1_r3	222.694162	48.69634915	1	1	TD	r3	b1	s1	ceoi3	baseline_follow	baseline	1	baseline	S15_T33444	3	15	Single	Level	baseline	230.45310365	235.3724806	222.694162	12.6783186	53.2388909595	217.1367833
2821	2020301_ceoi3_s2_b1_r3_TD	2020301	Practice	ceoi3_s2_b1_r3	233.9523438	45.75815081	1	21	TD	r3	b1	s2	ceoi3	baseline_follow	baseline	2	baseline	S15_T33444	3	15	Single	Level	baseline	231.85187305	234.7731149	226.0353887	8.7377262	51.212040354	176.2314669
2841	2020301_caa4_v_b1_r3_TD	2020301	Practice	caa4_v_b1_r3	226.6960025	46.16992672	1	41	TD	r3	b1	v	caa4	baseline_follow	baseline	3	baseline	S15_T33444	4	15	Single	Level	baseline	219.153044815	226.8134236	209.5726255	17.2407981	46.8452663485	151.1175558
2861	2020301_ngau4_o1_b1_r3_TD	2020301	Practice	ngau4_o1_b1_r3	207.1495198	50.35306811	1	61	TD	r3	b1	o1	ngau4	baseline_follow	baseline	4	baseline	S15_T33444	4	15	Single	Level	baseline	201.184014725	212.9878828	193.284079	19.7038038	49.306919437	271.0848028
2881	2020301_jau4_o2_b1_r3_TD	2020301	Practice	jau4_o2_b1_r3	192.8774795	47.7444015	1	81	TD	r3	b1	o2	jau4	baseline_follow	baseline	5	baseline	S15_T33444	4	15	Single	Level	baseline	191.251352235	198.8820103	188.7702409	10.1117694	40.398965106	253.8874287
2901	2020301_wai5_s1_b1_r3_TD	2020301	Practice	wai5_s1_b1_r3	220.0416351	44.49957732	1	1	TD	r3	b1	s1	wai5	baseline_follow	baseline	1	baseline	S13_T55333	5	13	Single	Rising	baseline	243.693973895	275.1865845	220.0416351	55.1449494	50.9648857615	440.0187075
2921	2020301_wai5_s2_b1_r3_TD	2020301	Practice	wai5_s2_b1_r3	270.5326935	45.40267523	1	21	TD	r3	b1	s2	wai5	baseline_follow	baseline	2	baseline	S13_T55333	5	13	Single	Rising	baseline	240.67036184	270.5326935	225.9750114	44.5576821	51.4791676755	351.2377464
2941	2020301_waat3_v_b1_r3_TD	2020301	Practice	waat3_v_b1_r3	250.493456	42.8697114	1	41	TD	r3	b1	v	waat3	baseline_follow	baseline	3	baseline	S13_T55333	3	13	Single	Level	baseline	225.13417779	250.493456	211.9062547	38.5872013	50.446976932	170.9901738
2961	2020301_bui3_o1_b1_r3_TD	2020301	Practice	bui3_o1_b1_r3	219.9071549	43.07328232	1	61	TD	r3	b1	o1	bui3	baseline_follow	baseline	4	baseline	S13_T55333	3	13	Single	Level	baseline	215.37792561	222.4055497	204.8927226	17.5128271	48.05901291	246.3070772
2981	2020301_hok3_o2_b1_r3_TD	2020301	Practice	hok3_o2_b1_r3	223.7284492	45.44516986	1	81	TD	r3	b1	o2	hok3	baseline_follow	baseline	5	baseline	S13_T55333	3	13	Single	Level	baseline	212.016112705	224.1296006	196.4660507	27.6635499	49.3201267735	129.9085412
3001	2020301_siu2_s1_b1_r4_TD	2020301	Practice	siu2_s1_b1_r4	235.7320156	51.1223556	1	1	TD	r4	b1	s1	siu2	baseline_follow	baseline	1	baseline	S14_T22444	2	14	Single	Rising	baseline	239.25325674	257.6977336	231.1057587	26.5919749	55.387439412	255.5774583
3021	2020301_gwong2_s2_b1_r4_TD	2020301	Practice	gwong2_s2_b1_r4	260.7011199	52.47060778	1	21	TD	r4	b1	s2	gwong2	baseline_follow	baseline	2	baseline	S14_T22444	2	14	Single	Rising	baseline	237.41269472	260.7011199	217.6009285	43.1001914	55.590836369	298.345305
3041	2020301_cyun4_v_b1_r4_TD	2020301	Practice	cyun4_v_b1_r4	252.2791228	51.15170294	1	41	TD	r4	b1	v	cyun4	baseline_follow	baseline	3	baseline	S14_T22444	4	14	Single	Level	baseline	447.80486572	496.2055232	252.2791228	243.9264004	46.4177722535	219.152752
3061	2020301_laam4_o1_b1_r4_TD	2020301	Practice	laam4_o1_b1_r4	478.9882496	40.88438069	1	61	TD	r4	b1	o1	laam4	baseline_follow	baseline	4	baseline	S14_T22444	4	14	Single	Level	baseline	467.332892705	478.9882496	447.3342755	31.6539741	48.1635745515	155.8868676
3081	2020301_kau4_o2_b1_r4_TD	2020301	Practice	kau4_o2_b1_r4	436.0462103	49.71501341	1	81	TD	r4	b1	o2	kau4	baseline_follow	baseline	5	baseline	S14_T22444	4	14	Single	Level	baseline	410.263788415	436.0462103	350.3781725	85.6680378	43.942356831	145.4795918
3101	2020301_ceoi3_s1_b1_r4_TD	2020301	Practice	ceoi3_s1_b1_r4	301.425098	49.56935071	1	1	TD	r4	b1	s1	ceoi3	baseline_follow	baseline	1	baseline	S15_T33444	3	15	Single	Level	baseline	222.892919305	301.425098	201.7552141	99.6698839	53.312318622	161.7937768
3121	2020301_ceoi3_s2_b1_r4_TD	2020301	Practice	ceoi3_s2_b1_r4	222.2394398	48.58227624	1	21	TD	r4	b1	s2	ceoi3	baseline_follow	baseline	2	baseline	S15_T33444	3	15	Single	Level	baseline	209.287093685	223.0307163	200.6331027	22.3976136	52.3266883435	169.9352122
3141	2020301_caa4_v_b1_r4_TD	2020301	Practice	caa4_v_b1_r4	220.0887767	48.46883376	1	41	TD	r4	b1	v	caa4	baseline_follow	baseline	3	baseline	S15_T33444	4	15	Single	Level	baseline	194.35410548	222.5630679	174.6741315	47.8889364	52.2072258015	189.7923968
3161	2020301_ngau4_o1_b1_r4_TD	2020301	Practice	ngau4_o1_b1_r4	206.8557955	47.43384778	1	61	TD	r4	b1	o1	ngau4	baseline_follow	baseline	4	baseline	S15_T33444	4	15	Single	Level	baseline	208.337948105	217.556358	198.7944128	18.7619452	43.31077626	180.0816327
3181	2020301_jau4_o2_b1_r4_TD	2020301	Practice	jau4_o2_b1_r4	196.1327909	39.10425623	1	81	TD	r4	b1	o2	jau4	baseline_follow	baseline	5	baseline	S15_T33444	4	15	Single	Level	baseline	187.48794614	196.1327909	182.9372429	13.195548	43.5056437705	231.4274376
3201	2020301_wai5_s1_b1_r4_TD	2020301	Practice	wai5_s1_b1_r4	226.3529864	43.1001258	1	1	TD	r4	b1	s1	wai5	baseline_follow	baseline	1	baseline	S13_T55333	5	13	Single	Rising	baseline	242.85745239	274.3914045	225.4578168	48.9335877	52.96149965	282.4648526
3221	2020301_wai5_s2_b1_r4_TD	2020301	Practice	wai5_s2_b1_r4	279.4576736	46.21872708	1	21	TD	r4	b1	s2	wai5	baseline_follow	baseline	2	baseline	S13_T55333	5	13	Single	Rising	baseline	242.187250625	281.9466548	224.9409856	57.0056692	52.9512554525	300.9901738
3241	2020301_waat3_v_b1_r4_TD	2020301	Practice	waat3_v_b1_r4	244.2404697	50.27259785	1	41	TD	r4	b1	v	waat3	baseline_follow	baseline	3	baseline	S13_T55333	3	13	Single	Level	baseline	230.928138185	247.5183788	208.1206953	39.3976835	54.494803482	195.4618192
3261	2020301_bui3_o1_b1_r4_TD	2020301	Practice	bui3_o1_b1_r4	222.9917698	53.33961817	1	61	TD	r4	b1	o1	bui3	baseline_follow	baseline	4	baseline	S13_T55333	3	13	Single	Level	baseline	209.386770365	223.9193656	201.8748508	22.0445148	52.8163023995	212.6643991
3281	2020301_hok3_o2_b1_r4_TD	2020301	Practice	hok3_o2_b1_r4	199.594952	52.39283491	1	81	TD	r4	b1	o2	hok3	baseline_follow	baseline	5	baseline	S13_T55333	3	13	Single	Level	baseline	186.118278095	209.9547087	177.7099241	32.2447846	53.6984818995	116.6379171
3301	2020301_ceoi3_s1_f3_r2_TD	2020301	Practice	ceoi3_s1_f3_r2	228.5123385	51.06707515	1	1	TD	r2	f3	s1	ceoi3	contrastive_final	contrastive	1	prefocus	S15_T33444	3	15	Single	Level	nofocus	221.710749575	243.0691704	210.3959605	32.6732099	56.893768802	214.6042007
3321	2020301_ceoi3_s2_f3_r2_TD	2020301	Practice	ceoi3_s2_f3_r2	228.1753065	51.22052583	1	21	TD	r2	f3	s2	ceoi3	contrastive_final	contrastive	2	prefocus	S15_T33444	3	15	Single	Level	nofocus	220.51381329	232.1711522	212.1702597	20.0008925	57.2859455385	199.8378505
3341	2020301_caa4_v_f3_r2_TD	2020301	Practice	caa4_v_f3_r2	220.0755563	49.87437594	1	41	TD	r2	f3	v	caa4	contrastive_final	contrastive	3	prefocus	S15_T33444	4	15	Single	Level	nofocus	189.85676002	220.0755563	143.6240472	76.4515091	54.059698557	193.6564626
3361	2020301_ngau4_o1_f3_r2_TD	2020301	Practice	ngau4_o1_f3_r2	144.6345152	50.33252849	1	61	TD	r2	f3	o1	ngau4	contrastive_final	contrastive	4	onfocus	S15_T33444	4	15	Single	Level	onfocus	180.665803145	192.0796079	144.6345152	47.4450927	52.1913689225	328.5463135
3381	2020301_jau4_o2_f3_r2_TD	2020301	Practice	jau4_o2_f3_r2	188.3459349	53.09142112	1	81	TD	r2	f3	o2	jau4	contrastive_final	contrastive	5	onfocus	S15_T33444	4	15	Single	Level	onfocus	175.789292765	193.5330195	155.8883138	37.6447057	51.844444458	321.9281935
3401	2020301_ceoi3_s1_f2_r2_TD	2020301	Practice	ceoi3_s1_f2_r2	210.7604186	53.93050443	1	1	TD	r2	f2	s1	ceoi3	narrow_final	narrow	1	prefocus	S15_T33444	3	15	Single	Level	nofocus	221.560548745	230.5498066	210.7604186	19.789388	57.086983684	141.8850698
3421	2020301_ceoi3_s2_f2_r2_TD	2020301	Practice	ceoi3_s2_f2_r2	229.7282395	50.39727399	1	21	TD	r2	f2	s2	ceoi3	narrow_final	narrow	2	prefocus	S15_T33444	3	15	Single	Level	nofocus	219.98627808	231.8179987	213.0455726	18.7724261	56.8682685385	166.9690825
3441	2020301_caa4_v_f2_r2_TD	2020301	Practice	caa4_v_f2_r2	220.4051638	50.60899422	1	41	TD	r2	f2	v	caa4	narrow_final	narrow	3	prefocus	S15_T33444	4	15	Single	Level	nofocus	203.475187785	220.4374914	195.4473738	24.9901176	53.597080449	194.8771731
3461	2020301_ngau4_o1_f2_r2_TD	2020301	Practice	ngau4_o1_f2_r2	200.2431387	54.30515103	1	61	TD	r2	f2	o1	ngau4	narrow_final	narrow	4	onfocus	S15_T33444	4	15	Single	Level	onfocus	204.27573704	206.4578433	200.2431387	6.2147046	56.335637489	252.7668076
3481	2020301_jau4_o2_f2_r2_TD	2020301	Practice	jau4_o2_f2_r2	207.2525939	57.78035345	1	81	TD	r2	f2	o2	jau4	narrow_final	narrow	5	onfocus	S15_T33444	4	15	Single	Level	onfocus	209.471520175	226.3188628	169.5060464	56.8128164	59.7327074915	462.3789633
3501	2020301_ceoi3_s1_m2_r2_TD	2020301	Practice	ceoi3_s1_m2_r2	225.7907656	55.24942119	1	1	TD	r2	m2	s1	ceoi3	narrow_medial	narrow	1	prefocus	S15_T33444	3	15	Single	Level	nofocus	237.43638599	252.0462989	225.7907656	26.2555333	61.5550277705	160.3531169
3521	2020301_ceoi3_s2_m2_r2_TD	2020301	Practice	ceoi3_s2_m2_r2	249.5055251	54.32727914	1	21	TD	r2	m2	s2	ceoi3	narrow_medial	narrow	2	prefocus	S15_T33444	3	15	Single	Level	nofocus	255.006363515	298.4044434	222.6522716	75.7521718	60.5625572875	202.7547964
3541	2020301_caa4_v_m2_r2_TD	2020301	Practice	caa4_v_m2_r2	230.375566	51.70927932	1	41	TD	r2	m2	v	caa4	narrow_medial	narrow	3	onfocus	S15_T33444	4	15	Single	Level	onfocus	177.71613594	231.3525327	144.8729627	86.47957	55.405080725	204.691869
3561	2020301_ngau4_o1_m2_r2_TD	2020301	Practice	ngau4_o1_m2_r2	170.5041678	58.73469714	1	61	TD	r2	m2	o1	ngau4	narrow_medial	narrow	4	postfocus	S15_T33444	4	15	Single	Level	nofocus	200.15150535	235.1081913	170.5041678	64.6040235	52.5727115155	234.7794515
3581	2020301_jau4_o2_m2_r2_TD	2020301	Practice	jau4_o2_m2_r2	232.1539367	50.88051162	1	81	TD	r2	m2	o2	jau4	narrow_medial	narrow	5	postfocus	S15_T33444	4	15	Single	Level	nofocus	184.926796855	232.1539367	151.543568	80.6103687	55.68126903	275.491438
3601	2020301_wai5_s1_b2_r2_TD	2020301	Practice	wai5_s1_b2_r2	219.2703068	42.53016274	1	1	TD	r2	b2	s1	wai5	broad	broad	1	broadfocus	S13_T55333	5	13	Single	Rising	broadfocus	240.667674805	276.2056777	219.2703068	56.9353709	55.707119713	256.3044785
3621	2020301_wai5_s2_b2_r2_TD	2020301	Practice	wai5_s2_b2_r2	279.7893188	55.00940111	1	21	TD	r2	b2	s2	wai5	broad	broad	2	broadfocus	S13_T55333	5	13	Single	Rising	broadfocus	263.22457102	297.9158016	239.8292093	58.0865923	56.9069798705	277.1541116
3641	2020301_waat3_v_b2_r2_TD	2020301	Practice	waat3_v_b2_r2	299.0178157	52.21980306	1	41	TD	r2	b2	v	waat3	broad	broad	3	broadfocus	S13_T55333	3	13	Single	Level	broadfocus	243.94150252	299.0178157	214.8831926	84.1346231	56.2841561275	207.0358591
3661	2020301_bui3_o1_b2_r2_TD	2020301	Practice	bui3_o1_b2_r2	219.5822855	48.4572193	1	61	TD	r2	b2	o1	bui3	broad	broad	4	broadfocus	S13_T55333	3	13	Single	Level	broadfocus	201.44249285	219.5822855	174.8283072	44.7539783	52.87992456	257.717875
3681	2020301_hok3_o2_b2_r2_TD	2020301	Practice	hok3_o2_b2_r2	213.8828994	51.62516725	1	81	TD	r2	b2	o2	hok3	broad	broad	5	broadfocus	S13_T55333	3	13	Single	Level	broadfocus	205.013139115	213.8828994	193.6511943	20.2317051	54.1386916665	115.1822951
3701	2020301_wai5_s1_f2_r2_TD	2020301	Practice	wai5_s1_f2_r2	228.7458117	44.11907116	1	1	TD	r2	f2	s1	wai5	narrow_final	narrow	1	prefocus	S13_T55333	5	13	Single	Rising	nofocus	247.736452215	261.3946303	228.7458117	32.6488186	52.833659417	224.4764572
3721	2020301_wai5_s2_f2_r2_TD	2020301	Practice	wai5_s2_f2_r2	262.8048731	53.03307254	1	21	TD	r2	f2	s2	wai5	narrow_final	narrow	2	prefocus	S13_T55333	5	13	Single	Rising	nofocus	250.482566485	263.2113687	244.0949531	19.1164156	53.9434429595	289.8232781
3741	2020301_waat3_v_f2_r2_TD	2020301	Practice	waat3_v_f2_r2	248.9197766	51.77407443	1	41	TD	r2	f2	v	waat3	narrow_final	narrow	3	prefocus	S13_T55333	3	13	Single	Level	nofocus	230.67768052	248.9197766	212.7976105	36.1221661	53.868434743	225.5536119
3761	2020301_bui3_o1_f2_r2_TD	2020301	Practice	bui3_o1_f2_r2	211.9332242	47.53667529	1	61	TD	r2	f2	o1	bui3	narrow_final	narrow	4	onfocus	S13_T55333	3	13	Single	Level	onfocus	207.23034437	212.2168433	200.2734417	11.9434016	51.8297933345	183.1182045
3781	2020301_hok3_o2_f2_r2_TD	2020301	Practice	hok3_o2_f2_r2	208.5334956	49.54791238	1	81	TD	r2	f2	o2	hok3	narrow_final	narrow	5	onfocus	S13_T55333	3	13	Single	Level	onfocus	200.56569052	222.1903089	188.5205018	33.6698071	49.595951639	108.1196581
3801	2020301_siu2_s1_i2_r2_TD	2020301	Practice	siu2_s1_i2_r2	241.0569525	50.07938362	1	1	TD	r2	i2	s1	siu2	narrow_initial	narrow	1	onfocus	S14_T22444	2	14	Single	Rising	onfocus	264.827261755	278.4355543	241.0569525	37.3786018	54.97208167	261.5217775
3821	2020301_gwong2_s2_i2_r2_TD	2020301	Practice	gwong2_s2_i2_r2	271.98178	57.00399319	1	21	TD	r2	i2	s2	gwong2	narrow_initial	narrow	2	onfocus	S14_T22444	2	14	Single	Rising	onfocus	259.2242216	317.6056378	225.0329807	92.5726571	54.233199107	314.5231718
3841	2020301_cyun4_v_i2_r2_TD	2020301	Practice	cyun4_v_i2_r2	264.5245195	55.9774313	1	41	TD	r2	i2	v	cyun4	narrow_initial	narrow	3	postfocus	S14_T22444	4	14	Single	Level	nofocus	196.066939535	264.5245195	176.7824552	87.7420643	47.532552932	225.0122827
3861	2020301_laam4_o1_i2_r2_TD	2020301	Practice	laam4_o1_i2_r2	177.4493385	43.06244442	1	61	TD	r2	i2	o1	laam4	narrow_initial	narrow	4	postfocus	S14_T22444	4	14	Single	Level	nofocus	177.74712088	178.3352819	177.4493385	0.885943400000002	46.3721236585	51.67956838
3881	2020301_kau4_o2_i2_r2_TD	2020301	Practice	kau4_o2_i2_r2	178.8316211	49.61978345	1	81	TD	r2	i2	o2	kau4	narrow_initial	narrow	5	postfocus	S14_T22444	4	14	Single	Level	nofocus	185.18474157	203.0763764	178.8316211	24.2447553	51.650211377	65.98519739
3901	2020301_siu2_s1_m2_r2_TD	2020301	Practice	siu2_s1_m2_r2	217.8710614	53.74111533	1	1	TD	r2	m2	s1	siu2	narrow_medial	narrow	1	prefocus	S14_T22444	2	14	Single	Rising	nofocus	249.99352408	289.7866746	217.8710614	71.9156132	55.3168738855	187.5595354
3921	2020301_gwong2_s2_m2_r2_TD	2020301	Practice	gwong2_s2_m2_r2	293.0890668	53.2303133	1	21	TD	r2	m2	s2	gwong2	narrow_medial	narrow	2	prefocus	S14_T22444	2	14	Single	Rising	nofocus	291.26361473	460.1127376	233.2484587	226.8642789	57.646464772	287.6470452
3941	2020301_cyun4_v_m2_r2_TD	2020301	Practice	cyun4_v_m2_r2	358.5256017	55.11579253	1	41	TD	r2	m2	v	cyun4	narrow_medial	narrow	3	onfocus	S14_T22444	4	14	Single	Level	onfocus	191.407305655	358.5256017	143.2926896	215.2329121	53.533179555	247.2735761
3961	2020301_laam4_o1_m2_r2_TD	2020301	Practice	laam4_o1_m2_r2	176.6856442	48.36149336	1	61	TD	r2	m2	o1	laam4	narrow_medial	narrow	4	postfocus	S14_T22444	4	14	Single	Level	nofocus	185.50962071	199.6743386	164.6090762	35.0652624	49.579022845	210.6534735
3981	2020301_kau4_o2_m2_r2_TD	2020301	Practice	kau4_o2_m2_r2	200.4687712	51.04489631	1	81	TD	r2	m2	o2	kau4	narrow_medial	narrow	5	postfocus	S14_T22444	4	14	Single	Level	nofocus	206.863652655	222.6472002	200.4687712	22.178429	50.2879281525	53.23606439
4001	2020301_ceoi3_s1_i2_r2_TD	2020301	Practice	ceoi3_s1_i2_r2	233.8186385	51.65556357	1	1	TD	r2	i2	s1	ceoi3	narrow_initial	narrow	1	onfocus	S15_T33444	3	15	Single	Level	onfocus	221.60126263	236.9753586	213.6315115	23.3438471	55.789833812	168.5756177
4021	2020301_ceoi3_s2_i2_r2_TD	2020301	Practice	ceoi3_s2_i2_r2	226.0120739	49.05205433	1	21	TD	r2	i2	s2	ceoi3	narrow_initial	narrow	2	onfocus	S15_T33444	3	15	Single	Level	onfocus	203.041809575	226.0120739	184.1247199	41.887354	53.322938784	154.0778299
4041	2020301_caa4_v_i2_r2_TD	2020301	Practice	caa4_v_i2_r2	165.0976223	48.07906246	1	41	TD	r2	i2	v	caa4	narrow_initial	narrow	3	postfocus	S15_T33444	4	15	Single	Level	nofocus	128.87170948	165.0976223	112.8550752	52.2425471	48.8395568255	153.363994
4061	2020301_ngau4_o1_i2_r2_TD	2020301	Practice	ngau4_o1_i2_r2	164.8514476	48.04079687	1	61	TD	r2	i2	o1	ngau4	narrow_initial	narrow	4	postfocus	S15_T33444	4	15	Single	Level	nofocus	180.069399035	200.6884395	149.5136207	51.1748188	49.036893352	217.2296663
4081	2020301_jau4_o2_i2_r2_TD	2020301	Practice	jau4_o2_i2_r2	191.8585294	50.84619641	1	81	TD	r2	i2	o2	jau4	narrow_initial	narrow	5	postfocus	S15_T33444	4	15	Single	Level	nofocus	184.640417375	200.9421623	179.7377224	21.2044399	50.9837265195	237.8756194
4101	2020301_ceoi3_s1_i3_r2_TD	2020301	Practice	ceoi3_s1_i3_r2	218.2942254	48.39187513	1	1	TD	r2	i3	s1	ceoi3	contrastive_initial	contrastive	1	onfocus	S15_T33444	3	15	Single	Level	onfocus	193.44632615	222.6675367	176.6312931	46.0362436	51.6643125395	178.3931721
4121	2020301_ceoi3_s2_i3_r2_TD	2020301	Practice	ceoi3_s2_i3_r2	212.0434009	49.53124075	1	21	TD	r2	i3	s2	ceoi3	contrastive_initial	contrastive	2	onfocus	S15_T33444	3	15	Single	Level	onfocus	184.630174845	212.0434009	165.9788464	46.0645545	50.4091874055	138.2634604
4141	2020301_caa4_v_i3_r2_TD	2020301	Practice	caa4_v_i3_r2	201.5327674	42.1581593	1	41	TD	r2	i3	v	caa4	contrastive_initial	contrastive	3	postfocus	S15_T33444	4	15	Single	Level	nofocus	207.247023365	211.7060844	201.5327674	10.173317	41.744342177	41.13191943
4161	2020301_ngau4_o1_i3_r2_TD	2020301	Practice	ngau4_o1_i3_r2	214.1643978	47.56198652	1	61	TD	r2	i3	o1	ngau4	contrastive_initial	contrastive	4	postfocus	S15_T33444	4	15	Single	Level	nofocus	219.23951172	222.9860158	214.1643978	8.821618	43.1656933595	104.7082094
4181	2020301_jau4_o2_i3_r2_TD	2020301	Practice	jau4_o2_i3_r2	224.113265	40.51595765	1	81	TD	r2	i3	o2	jau4	contrastive_initial	contrastive	5	postfocus	S15_T33444	4	15	Single	Level	nofocus	228.302903895	231.4476585	224.113265	7.33439349999998	44.0886932295	150.3381011
4201	2020301_siu2_s1_f3_r2_TD	2020301	Practice	siu2_s1_f3_r2	220.0326619	51.80453493	1	1	TD	r2	f3	s1	siu2	contrastive_final	contrastive	1	prefocus	S14_T22444	2	14	Single	Rising	nofocus	226.852322225	248.9427912	210.4905798	38.4522114	55.8253250795	224.2444121
4221	2020301_gwong2_s2_f3_r2_TD	2020301	Practice	gwong2_s2_f3_r2	240.9496602	53.55882769	1	21	TD	r2	f3	s2	gwong2	contrastive_final	contrastive	2	prefocus	S14_T22444	2	14	Single	Rising	nofocus	237.826484685	285.9644532	218.1980025	67.7664507	53.64598058	251.2512763
4241	2020301_cyun4_v_f3_r2_TD	2020301	Practice	cyun4_v_f3_r2	256.0157144	52.936408	1	41	TD	r2	f3	v	cyun4	contrastive_final	contrastive	3	prefocus	S14_T22444	4	14	Single	Level	nofocus	203.3782942	256.0157144	183.67784	72.3378744	52.4744462985	177.864115
4261	2020301_laam4_o1_f3_r2_TD	2020301	Practice	laam4_o1_f3_r2	200.6499213	43.17535267	1	61	TD	r2	f3	o1	laam4	contrastive_final	contrastive	4	onfocus	S14_T22444	4	14	Single	Level	onfocus	215.427488555	235.2922386	200.6499213	34.6423173	53.87466918	146.186157
4281	2020301_kau4_o2_f3_r2_TD	2020301	Practice	kau4_o2_f3_r2	246.6346429	53.45390094	1	81	TD	r2	f3	o2	kau4	contrastive_final	contrastive	5	onfocus	S14_T22444	4	14	Single	Level	onfocus	256.81336875	260.3262758	246.6346429	13.6916329	57.3587560155	60.85577015
4301	2020301_siu2_s1_m3_r2_TD	2020301	Practice	siu2_s1_m3_r2	254.184837	53.23879775	1	1	TD	r2	m3	s1	siu2	contrastive_medial	contrastive	1	prefocus	S14_T22444	2	14	Single	Rising	nofocus	245.891920425	254.184837	241.0306762	13.1541608	52.9970641	203.9581418
4321	2020301_gwong2_s2_m3_r2_TD	2020301	Practice	gwong2_s2_m3_r2	239.3200891	53.32573941	1	21	TD	r2	m3	s2	gwong2	contrastive_medial	contrastive	2	prefocus	S14_T22444	2	14	Single	Rising	nofocus	249.38803791	306.9953847	228.585424	78.4099607	53.887836224	211.0715765
4341	2020301_cyun4_v_m3_r2_TD	2020301	Practice	cyun4_v_m3_r2	267.8836516	51.85700443	1	41	TD	r2	m3	v	cyun4	contrastive_medial	contrastive	3	onfocus	S14_T22444	4	14	Single	Level	onfocus	230.888773615	267.8836516	223.9343508	43.9493008	47.6213921445	138.0188179
4361	2020301_laam4_o1_m3_r2_TD	2020301	Practice	laam4_o1_m3_r2	229.1652011	46.08447746	1	61	TD	r2	m3	o1	laam4	contrastive_medial	contrastive	4	postfocus	S14_T22444	4	14	Single	Level	nofocus	224.272252205	229.266753	217.5091819	11.7575711	49.5240267345	75.78849722
4381	2020301_kau4_o2_m3_r2_TD	2020301	Practice	kau4_o2_m3_r2	216.0797696	50.03146071	1	81	TD	r2	m3	o2	kau4	contrastive_medial	contrastive	5	postfocus	S14_T22444	4	14	Single	Level	nofocus	223.842675185	242.661681	215.1362724	27.5254086	50.33441001	42.52477534
4401	2020301_siu2_s1_f2_r2_TD	2020301	Practice	siu2_s1_f2_r2	260.0105713	55.05421086	1	1	TD	r2	f2	s1	siu2	narrow_final	narrow	1	prefocus	S14_T22444	2	14	Single	Rising	nofocus	285.14998559	293.7291703	260.0105713	33.718599	57.9381089195	193.1019598
4421	2020301_gwong2_s2_f2_r2_TD	2020301	Practice	gwong2_s2_f2_r2	283.7651489	52.49030962	1	21	TD	r2	f2	s2	gwong2	narrow_final	narrow	2	prefocus	S14_T22444	2	14	Single	Rising	nofocus	254.030616895	283.7651489	233.9867122	49.7784367	53.338364139	283.3198359
4441	2020301_cyun4_v_f2_r2_TD	2020301	Practice	cyun4_v_f2_r2	270.4718487	53.0371986	1	41	TD	r2	f2	v	cyun4	narrow_final	narrow	3	prefocus	S14_T22444	4	14	Single	Level	nofocus	218.302979675	270.4718487	202.8842826	67.5875661	47.0089215595	203.1587302
4461	2020301_laam4_o1_f2_r2_TD	2020301	Practice	laam4_o1_f2_r2	216.9316944	46.75301639	1	61	TD	r2	f2	o1	laam4	narrow_final	narrow	4	onfocus	S14_T22444	4	14	Single	Level	onfocus	217.552785345	235.2139642	207.1483708	28.0655934	46.9648681175	250.0275348
4481	2020301_kau4_o2_f2_r2_TD	2020301	Practice	kau4_o2_f2_r2	237.4682771	46.18481668	1	81	TD	r2	f2	o2	kau4	narrow_final	narrow	5	onfocus	S14_T22444	4	14	Single	Level	onfocus	226.51536981	237.4682771	220.4408506	17.0274265	48.40895829	70.88010962
4501	2020301_siu2_s1_i3_r2_TD	2020301	Practice	siu2_s1_i3_r2	229.6449171	50.02224188	1	1	TD	r2	i3	s1	siu2	contrastive_initial	contrastive	1	onfocus	S14_T22444	2	14	Single	Rising	onfocus	235.487183545	248.4062348	229.6449171	18.7613177	55.175552561	230.6253824
4521	2020301_gwong2_s2_i3_r2_TD	2020301	Practice	gwong2_s2_i3_r2	246.665507	52.71288231	1	21	TD	r2	i3	s2	gwong2	contrastive_initial	contrastive	2	onfocus	S14_T22444	2	14	Single	Rising	onfocus	239.57044963	277.2619274	214.8151429	62.4467845	54.9911406015	252.6953893
4541	2020301_cyun4_v_i3_r2_TD	2020301	Practice	cyun4_v_i3_r2	267.3623074	51.34713734	1	41	TD	r2	i3	v	cyun4	contrastive_initial	contrastive	3	postfocus	S14_T22444	4	14	Single	Level	nofocus	215.43677582	267.3623074	191.7231183	75.6391891	50.2698924525	140.7854119
4561	2020301_laam4_o1_i3_r2_TD	2020301	Practice	laam4_o1_i3_r2	209.8984228	43.19652017	1	61	TD	r2	i3	o1	laam4	contrastive_initial	contrastive	4	postfocus	S14_T22444	4	14	Single	Level	nofocus	223.785000255	229.0185126	209.8984228	19.1200898	44.809379691	136.2817322
4581	2020301_kau4_o2_i3_r2_TD	2020301	Practice	kau4_o2_i3_r2	224.0534158	51.25712285	1	81	TD	r2	i3	o2	kau4	contrastive_initial	contrastive	5	postfocus	S14_T22444	4	14	Single	Level	nofocus	223.081181445	229.9434261	220.7285797	9.2148464	52.7302368995	73.7659749
4601	2020301_wai5_s1_m3_r2_TD	2020301	Practice	wai5_s1_m3_r2	236.2259175	41.99648602	1	1	TD	r2	m3	s1	wai5	contrastive_medial	contrastive	1	prefocus	S13_T55333	5	13	Single	Rising	nofocus	236.24906655	247.5044857	226.0919643	21.4125214	53.5698807065	266.0600907
4621	2020301_wai5_s2_m3_r2_TD	2020301	Practice	wai5_s2_m3_r2	243.6380949	52.52910837	1	21	TD	r2	m3	s2	wai5	contrastive_medial	contrastive	2	prefocus	S13_T55333	5	13	Single	Rising	nofocus	237.38584404	243.6380949	232.5474382	11.0906567	54.4439986365	268.0979256
4641	2020301_waat3_v_m3_r2_TD	2020301	Practice	waat3_v_m3_r2	242.9373333	49.14996859	1	41	TD	r2	m3	v	waat3	contrastive_medial	contrastive	3	onfocus	S13_T55333	3	13	Single	Level	onfocus	221.916091665	242.9373333	205.0866065	37.8507268	54.6030759865	180.4293273
4661	2020301_bui3_o1_m3_r2_TD	2020301	Practice	bui3_o1_m3_r2	200.3723021	49.89049204	1	61	TD	r2	m3	o1	bui3	contrastive_medial	contrastive	4	postfocus	S13_T55333	3	13	Single	Level	nofocus	187.380252565	207.7286128	173.3145389	34.4140739	54.565586974	210.3568918
4681	2020301_hok3_o2_m3_r2_TD	2020301	Practice	hok3_o2_m3_r2	206.3580283	51.16259608	1	81	TD	r2	m3	o2	hok3	contrastive_medial	contrastive	5	postfocus	S13_T55333	3	13	Single	Level	nofocus	186.018090385	206.3580283	177.623909	28.7341193	52.408481105	145.9331559
4701	2020301_ceoi3_s1_m3_r2_TD	2020301	Practice	ceoi3_s1_m3_r2	225.5633251	44.51317465	1	1	TD	r2	m3	s1	ceoi3	contrastive_medial	contrastive	1	prefocus	S15_T33444	3	15	Single	Level	nofocus	242.907389615	250.2141165	225.5633251	24.6507914	51.538071694	224.4674036
4721	2020301_ceoi3_s2_m3_r2_TD	2020301	Practice	ceoi3_s2_m3_r2	252.6923178	46.87794018	1	21	TD	r2	m3	s2	ceoi3	contrastive_medial	contrastive	2	prefocus	S15_T33444	3	15	Single	Level	nofocus	242.66248277	252.6923178	238.255553	14.4367648	51.7607623155	407.0440557
4741	2020301_caa4_v_m3_r2_TD	2020301	Practice	caa4_v_m3_r2	247.1679006	52.77735897	1	41	TD	r2	m3	v	caa4	contrastive_medial	contrastive	3	onfocus	S15_T33444	4	15	Single	Level	onfocus	219.07684834	247.1679006	195.6789487	51.4889519	56.7942229885	165.3472667
4761	2020301_ngau4_o1_m3_r2_TD	2020301	Practice	ngau4_o1_m3_r2	196.2519627	51.63584104	1	61	TD	r2	m3	o1	ngau4	contrastive_medial	contrastive	4	postfocus	S15_T33444	4	15	Single	Level	nofocus	212.033724545	226.7171292	196.2519627	30.4651665	53.9520819225	199.062483
4781	2020301_jau4_o2_m3_r2_TD	2020301	Practice	jau4_o2_m3_r2	205.9320556	51.30454847	1	81	TD	r2	m3	o2	jau4	contrastive_medial	contrastive	5	postfocus	S15_T33444	4	15	Single	Level	nofocus	191.03689405	210.7969488	168.1627408	42.634208	51.5961607105	215.8015001
4801	2020301_siu2_s1_b2_r2_TD	2020301	Practice	siu2_s1_b2_r2	200.2154157	45.21514421	1	1	TD	r2	b2	s1	siu2	broad	broad	1	broadfocus	S14_T22444	2	14	Single	Rising	broadfocus	234.82539374	261.3068459	200.2154157	61.0914302	54.1980532275	293.3380164
4821	2020301_gwong2_s2_b2_r2_TD	2020301	Practice	gwong2_s2_b2_r2	263.7534651	54.16689356	1	21	TD	r2	b2	s2	gwong2	broad	broad	2	broadfocus	S14_T22444	2	14	Single	Rising	broadfocus	237.779606265	270.4647428	220.4223489	50.0423939	54.6399219115	381.5102461
4841	2020301_cyun4_v_b2_r2_TD	2020301	Practice	cyun4_v_b2_r2	259.905428	47.44141256	1	41	TD	r2	b2	v	cyun4	broad	broad	3	broadfocus	S14_T22444	4	14	Single	Level	broadfocus	216.516002225	259.905428	195.4273508	64.4780772	50.504310239	176.9352122
4861	2020301_laam4_o1_b2_r2_TD	2020301	Practice	laam4_o1_b2_r2	194.0846187	44.94741521	1	61	TD	r2	b2	o1	laam4	broad	broad	4	broadfocus	S14_T22444	4	14	Single	Level	broadfocus	219.532761345	234.3558398	194.0846187	40.2712211	44.838869926	212.4348073
4881	2020301_kau4_o2_b2_r2_TD	2020301	Practice	kau4_o2_b2_r2	239.2225685	45.86770905	1	81	TD	r2	b2	o2	kau4	broad	broad	5	broadfocus	S14_T22444	4	14	Single	Level	broadfocus	244.56592683	247.9363276	239.2225685	8.7137591	44.815091035	110.6786524
4901	2020301_wai5_s1_i2_r2_TD	2020301	Practice	wai5_s1_i2_r2	248.0710834	42.81311328	1	1	TD	r2	i2	s1	wai5	narrow_initial	narrow	1	onfocus	S13_T55333	5	13	Single	Rising	onfocus	219.67241675	248.0710834	209.6514219	38.4196615	51.707719232	237.0371315
4921	2020301_wai5_s2_i2_r2_TD	2020301	Practice	wai5_s2_i2_r2	223.1945218	47.81065056	1	21	TD	r2	i2	s2	wai5	narrow_initial	narrow	2	onfocus	S13_T55333	5	13	Single	Rising	onfocus	211.551689905	223.4596198	206.1090733	17.3505465	52.72648482	249.6636432
4941	2020301_waat3_v_i2_r2_TD	2020301	Practice	waat3_v_i2_r2	211.5707012	50.69765882	1	41	TD	r2	i2	v	waat3	narrow_initial	narrow	3	postfocus	S13_T55333	3	13	Single	Level	nofocus	204.911620965	211.7552148	197.9110394	13.8441754	52.833577024	157.2325011
4961	2020301_bui3_o1_i2_r2_TD	2020301	Practice	bui3_o1_i2_r2	204.7424905	50.35662298	1	61	TD	r2	i2	o1	bui3	narrow_initial	narrow	4	postfocus	S13_T55333	3	13	Single	Level	nofocus	196.955926205	208.8765462	187.0928588	21.7836874	52.889702217	185.2468167
4981	2020301_hok3_o2_i2_r2_TD	2020301	Practice	hok3_o2_i2_r2	198.0084164	50.54330124	1	81	TD	r2	i2	o2	hok3	narrow_initial	narrow	5	postfocus	S13_T55333	3	13	Single	Level	nofocus	186.32201492	208.5442575	177.4267958	31.1174617	49.363450897	125.760897
5001	2020301_wai5_s1_m2_r2_TD	2020301	Practice	wai5_s1_m2_r2	225.3768082	46.96887388	1	1	TD	r2	m2	s1	wai5	narrow_medial	narrow	1	prefocus	S13_T55333	5	13	Single	Rising	nofocus	235.603788165	244.3992491	225.3768082	19.0224409	54.078869968	207.1232048
5021	2020301_wai5_s2_m2_r2_TD	2020301	Practice	wai5_s2_m2_r2	243.7608699	51.69255657	1	21	TD	r2	m2	s2	wai5	narrow_medial	narrow	2	prefocus	S13_T55333	5	13	Single	Rising	nofocus	234.075000235	243.7608699	225.4301282	18.3307417	55.276489799	225.0708441
5041	2020301_waat3_v_m2_r2_TD	2020301	Practice	waat3_v_m2_r2	238.9443553	53.93109264	1	41	TD	r2	m2	v	waat3	narrow_medial	narrow	3	onfocus	S13_T55333	3	13	Single	Level	onfocus	216.037038295	238.9443553	203.1433326	35.8010227	53.5453066515	171.2263794
5061	2020301_bui3_o1_m2_r2_TD	2020301	Practice	bui3_o1_m2_r2	207.5996569	49.10577728	1	61	TD	r2	m2	o1	bui3	narrow_medial	narrow	4	postfocus	S13_T55333	3	13	Single	Level	nofocus	195.952418595	208.2795571	186.4566822	21.8228749	51.7396413655	184.9526226
5081	2020301_hok3_o2_m2_r2_TD	2020301	Practice	hok3_o2_m2_r2	185.7383582	45.61575967	1	81	TD	r2	m2	o2	hok3	narrow_medial	narrow	5	postfocus	S13_T55333	3	13	Single	Level	nofocus	175.749797535	187.3796061	165.3577322	22.0218739	47.451535651	131.9542526
5101	2020301_wai5_s1_f3_r2_TD	2020301	Practice	wai5_s1_f3_r2	213.9876392	47.14532386	1	1	TD	r2	f3	s1	wai5	contrastive_final	contrastive	1	prefocus	S13_T55333	5	13	Single	Rising	nofocus	233.824017735	254.9743757	213.9876392	40.9867365	51.9776678215	228.6503077
5121	2020301_wai5_s2_f3_r2_TD	2020301	Practice	wai5_s2_f3_r2	256.6394316	51.81397582	1	21	TD	r2	f3	s2	wai5	contrastive_final	contrastive	2	prefocus	S13_T55333	5	13	Single	Rising	nofocus	248.86981146	257.2919283	244.2962764	12.9956519	52.723999451	248.2965662
5141	2020301_waat3_v_f3_r2_TD	2020301	Practice	waat3_v_f3_r2	246.9082707	52.51501391	1	41	TD	r2	f3	v	waat3	contrastive_final	contrastive	3	prefocus	S13_T55333	3	13	Single	Level	nofocus	231.642495995	247.0553602	214.6431059	32.4122543	53.4538625505	160.5438398
5161	2020301_bui3_o1_f3_r2_TD	2020301	Practice	bui3_o1_f3_r2	218.4771052	44.34914349	1	61	TD	r2	f3	o1	bui3	contrastive_final	contrastive	4	onfocus	S13_T55333	3	13	Single	Level	onfocus	218.801347965	222.5481206	216.1134749	6.4346457	48.917879067	164.0996702
5181	2020301_hok3_o2_f3_r2_TD	2020301	Practice	hok3_o2_f3_r2	214.447515	47.53040705	1	81	TD	r2	f3	o2	hok3	contrastive_final	contrastive	5	onfocus	S13_T55333	3	13	Single	Level	onfocus	196.49658432	214.447515	182.0400896	32.4074254	49.964812259	128.5444878
5201	2020301_wai5_s1_i3_r2_TD	2020301	Practice	wai5_s1_i3_r2	223.5804559	39.62780441	1	1	TD	r2	i3	s1	wai5	contrastive_initial	contrastive	1	onfocus	S13_T55333	5	13	Single	Rising	onfocus	236.310894755	254.9761063	223.5804559	31.3956504	53.0506029765	312.7472881
5221	2020301_wai5_s2_i3_r2_TD	2020301	Practice	wai5_s2_i3_r2	242.0053623	55.32207667	1	21	TD	r2	i3	s2	wai5	contrastive_initial	contrastive	2	onfocus	S13_T55333	5	13	Single	Rising	onfocus	226.46731607	242.1045027	216.5150874	25.5894153	54.8807957155	274.7538063
5241	2020301_waat3_v_i3_r2_TD	2020301	Practice	waat3_v_i3_r2	228.3751873	53.69706626	1	41	TD	r2	i3	v	waat3	contrastive_initial	contrastive	3	postfocus	S13_T55333	3	13	Single	Level	nofocus	212.69397087	229.8258458	191.7611188	38.064727	54.2752789965	173.8578987
5261	2020301_bui3_o1_i3_r2_TD	2020301	Practice	bui3_o1_i3_r2	203.8423715	48.39540762	1	61	TD	r2	i3	o1	bui3	contrastive_initial	contrastive	4	postfocus	S13_T55333	3	13	Single	Level	nofocus	215.671741305	221.0020263	203.8423715	17.1596548	53.025691294	168.5077621
5281	2020301_hok3_o2_i3_r2_TD	2020301	Practice	hok3_o2_i3_r2	214.2235437	51.02762976	1	81	TD	r2	i3	o2	hok3	contrastive_initial	contrastive	5	postfocus	S13_T55333	3	13	Single	Level	nofocus	217.949971645	229.9276783	214.2235437	15.7041346	52.4068710305	119.0459184
5301	2020301_ceoi3_s1_b2_r2_TD	2020301	Practice	ceoi3_s1_b2_r2	237.6870762	50.74395286	1	1	TD	r2	b2	s1	ceoi3	broad	broad	1	broadfocus	S15_T33444	3	15	Single	Level	broadfocus	240.244728775	246.5819621	237.5651608	9.0168013	51.957874542	147.1789282
5321	2020301_ceoi3_s2_b2_r2_TD	2020301	Practice	ceoi3_s2_b2_r2	251.4627935	47.33612319	1	21	TD	r2	b2	s2	ceoi3	broad	broad	2	broadfocus	S15_T33444	3	15	Single	Level	broadfocus	236.60671816	251.4627935	228.9872395	22.475554	53.096745471	188.705855
5341	2020301_caa4_v_b2_r2_TD	2020301	Practice	caa4_v_b2_r2	234.1722065	49.71414282	1	41	TD	r2	b2	v	caa4	broad	broad	3	broadfocus	S15_T33444	4	15	Single	Level	broadfocus	210.16080795	234.1722065	194.9036677	39.2685388	52.619405689	203.4600359
5361	2020301_ngau4_o1_b2_r2_TD	2020301	Practice	ngau4_o1_b2_r2	211.6495205	56.52822271	1	61	TD	r2	b2	o1	ngau4	broad	broad	4	broadfocus	S15_T33444	4	15	Single	Level	broadfocus	216.042454045	225.097031	203.46249	21.634541	54.511092156	204.9342646
5381	2020301_jau4_o2_b2_r2_TD	2020301	Practice	jau4_o2_b2_r2	222.4887217	53.98320789	1	81	TD	r2	b2	o2	jau4	broad	broad	5	broadfocus	S15_T33444	4	15	Single	Level	broadfocus	203.899511385	222.4887217	189.5732861	32.9154356	53.394625155	148.9039699
5401	2020301_jyun2_s1_b1_r1_TD	2020301	B1	jyun2_s1_b1_r1	210.8164339	40.86649983	1	1	TD	r1	b1	s1	jyun2	baseline_follow	baseline	1	baseline	S2_T22222	2	2	Single	Rising	baseline	227.70079504	249.7652543	210.8164339	38.9488204	50.8174570505	423.9175035
5421	2020301_jyun2_s2_b1_r1_TD	2020301	B1	jyun2_s2_b1_r1	240.3848209	52.62474489	1	21	TD	r1	b1	s2	jyun2	baseline_follow	baseline	2	baseline	S2_T22222	2	2	Single	Rising	baseline	235.145793265	260.2663513	224.1775912	36.0887601	53.1219202405	325.4321274
5441	2020301_mo2_v_b1_r1_TD	2020301	B1	mo2_v_b1_r1	258.7198967	51.93559479	1	41	TD	r1	b1	v	mo2	baseline_follow	baseline	3	baseline	S2_T22222	2	2	Single	Rising	baseline	219.620199205	258.7198967	199.00174	59.7181567	50.2311466295	336.1243386
5461	2020301_gau2_o1_b1_r1_TD	2020301	B1	gau2_o1_b1_r1	217.2878261	45.03080111	1	61	TD	r1	b1	o1	gau2	baseline_follow	baseline	4	baseline	S2_T22222	2	2	Single	Rising	baseline	211.13146211	235.4087754	178.6921207	56.7166547	49.167752134	310.5082323
5481	2020301_zai2_o2_b1_r1_TD	2020301	B1	zai2_o2_b1_r1	219.7905585	49.56640029	1	81	TD	r1	b1	o2	zai2	baseline_follow	baseline	5	baseline	S2_T22222	2	2	Single	Rising	baseline	217.445820885	252.5025104	187.7338953	64.7686151	48.033651167	318.1235335
5501	2020301_sau3_s1_b1_r1_TD	2020301	B1	sau3_s1_b1_r1	220.7912186	48.66598596	1	1	TD	r1	b1	s1	sau3	baseline_follow	baseline	1	baseline	S3_T33333	3	3	Single	Level	baseline	212.64996666	220.7912186	201.068888	19.7223306	51.8051917295	284.4052773
5521	2020301_sau3_s2_b1_r1_TD	2020301	B1	sau3_s2_b1_r1	213.2161222	45.72823488	1	21	TD	r1	b1	s2	sau3	baseline_follow	baseline	2	baseline	S3_T33333	3	3	Single	Level	baseline	205.691738425	223.9548188	193.8539748	30.100844	48.762761351	243.1503077
5541	2020301_sik3_v_b1_r1_TD	2020301	B1	sik3_v_b1_r1	223.3913376	45.95115166	1	41	TD	r1	b1	v	sik3	baseline_follow	baseline	3	baseline	S3_T33333	3	3	Single	Level	baseline	195.42989951	223.3913376	185.0599942	38.3313434	46.632418166	161.7388931
5561	2020301_baak3_o1_b1_r1_TD	2020301	B1	baak3_o1_b1_r1	205.9247939	48.76603584	1	61	TD	r1	b1	o1	baak3	baseline_follow	baseline	4	baseline	S3_T33333	3	3	Single	Level	baseline	200.09050293	207.7616122	192.8226016	14.9390106	47.796956611	167.6601529
5581	2020301_baak3_o2_b1_r1_TD	2020301	B1	baak3_o2_b1_r1	200.1985868	46.52356164	1	81	TD	r1	b1	o2	baak3	baseline_follow	baseline	5	baseline	S3_T33333	3	3	Single	Level	baseline	194.887073095	215.4656745	179.1552004	36.3104741	46.7227998145	165.6715318
5601	2020301_zoeng1_s1_b1_r1_TD	2020301	B1	zoeng1_s1_b1_r1	245.8909347	50.69056556	1	1	TD	r1	b1	s1	zoeng1	baseline_follow	baseline	1	baseline	S1_T11111	1	1	Single	Level	baseline	250.85226615	264.3797021	245.8909347	18.4887674	50.7651140905	261.8224315
5621	2020301_saang1_s2_b1_r1_TD	2020301	B1	saang1_s2_b1_r1	252.1292968	44.71272511	1	21	TD	r1	b1	s2	saang1	baseline_follow	baseline	2	baseline	S1_T11111	1	1	Single	Level	baseline	229.818406865	252.1292968	214.3248031	37.8044937	47.925620839	282.0110544
5641	2020301_tsa1_v_b1_r1_TD	2020301	B1	tsa1_v_b1_r1	239.7136373	49.0419476	1	41	TD	r1	b1	v	tsa1	baseline_follow	baseline	3	baseline	S1_T11111	1	1	Single	Level	baseline	224.017815655	242.8239037	216.8634839	25.9604198	49.4529474115	315.8934972
5661	2020301_fei1_o1_b1_r1_TD	2020301	B1	fei1_o1_b1_r1	236.1082669	45.004306	1	61	TD	r1	b1	o1	fei1	baseline_follow	baseline	4	baseline	S1_T11111	1	1	Single	Level	baseline	235.940289455	241.4709043	227.3963128	14.0745915	50.741268926	196.7484772
5681	2020301_gei1_o2_b1_r1_TD	2020301	B1	gei1_o2_b1_r1	237.29535	46.33311999	1	81	TD	r1	b1	o2	gei1	baseline_follow	baseline	5	baseline	S1_T11111	1	1	Single	Level	baseline	207.86220797	237.29535	195.6016194	41.6937306	48.286805848	307.5104056
5701	2020301_sau3_s1_b1_r2_TD	2020301	B1	sau3_s1_b1_r2	236.9741452	49.05910848	1	1	TD	r2	b1	s1	sau3	baseline_follow	baseline	1	baseline	S3_T33333	3	3	Single	Level	baseline	212.03370833	236.9741452	201.4972056	35.4769396	48.86247619	207.1425237
5721	2020301_sau3_s2_b1_r2_TD	2020301	B1	sau3_s2_b1_r2	201.5317703	47.92430816	1	21	TD	r2	b1	s2	sau3	baseline_follow	baseline	2	baseline	S3_T33333	3	3	Single	Level	baseline	195.876016435	202.9072309	192.7847975	10.1224334	47.1887961405	201.2031098
5741	2020301_sik3_v_b1_r2_TD	2020301	B1	sik3_v_b1_r2	214.9189275	45.18492661	1	41	TD	r2	b1	v	sik3	baseline_follow	baseline	3	baseline	S3_T33333	3	3	Single	Level	baseline	182.22674399	215.2019556	155.0888961	60.1130595	46.732481338	117.3207821
5761	2020301_baak3_o1_b1_r2_TD	2020301	B1	baak3_o1_b1_r2	192.4304974	49.39131528	1	61	TD	r2	b1	o1	baak3	baseline_follow	baseline	4	baseline	S3_T33333	3	3	Single	Level	baseline	199.91034997	211.4913858	192.4304974	19.0608884	49.7630603225	157.2212047
5781	2020301_baak3_o2_b1_r2_TD	2020301	B1	baak3_o2_b1_r2	196.6694466	47.23320866	1	81	TD	r2	b1	o2	baak3	baseline_follow	baseline	5	baseline	S3_T33333	3	3	Single	Level	baseline	193.66733894	212.9791897	186.9015476	26.0776421	44.876554776	139.8256187
5801	2020301_jyun2_s1_b1_r2_TD	2020301	B1	jyun2_s1_b1_r2	229.6008333	39.98518316	1	1	TD	r2	b1	s1	jyun2	baseline_follow	baseline	1	baseline	S2_T22222	2	2	Single	Rising	baseline	238.91961382	257.7644191	216.2810457	41.4833734	54.064675171	374.3236525
5821	2020301_jyun2_s2_b1_r2_TD	2020301	B1	jyun2_s2_b1_r2	246.2610887	51.12831048	1	21	TD	r2	b1	s2	jyun2	baseline_follow	baseline	2	baseline	S2_T22222	2	2	Single	Rising	baseline	237.727039955	246.3123872	231.6700404	14.6423468	55.6754683975	271.8599445
5841	2020301_mo2_v_b1_r2_TD	2020301	B1	mo2_v_b1_r2	248.5275886	55.43142709	1	41	TD	r2	b1	v	mo2	baseline_follow	baseline	3	baseline	S2_T22222	2	2	Single	Rising	baseline	233.656787255	250.671219	220.8725125	29.7987065	53.175715837	329.0126336
5861	2020301_gau2_o1_b1_r2_TD	2020301	B1	gau2_o1_b1_r2	231.54699	46.68468203	1	61	TD	r2	b1	o1	gau2	baseline_follow	baseline	4	baseline	S2_T22222	2	2	Single	Rising	baseline	214.13020342	231.54699	207.7980674	23.7489226	46.0537700445	257.9535147
5881	2020301_zai2_o2_b1_r2_TD	2020301	B1	zai2_o2_b1_r2	215.2520661	42.12358629	1	81	TD	r2	b1	o2	zai2	baseline_follow	baseline	5	baseline	S2_T22222	2	2	Single	Rising	baseline	225.635351825	246.6041873	212.5140024	34.0901849	43.31794028	337.0021112
5901	2020301_zoeng1_s1_b1_r2_TD	2020301	B1	zoeng1_s1_b1_r2	252.6160799	49.89217468	1	1	TD	r2	b1	s1	zoeng1	baseline_follow	baseline	1	baseline	S1_T11111	1	1	Single	Level	baseline	248.48250294	254.347613	245.9439232	8.4036898	52.2186081525	267.9358102
5921	2020301_saang1_s2_b1_r2_TD	2020301	B1	saang1_s2_b1_r2	256.3624575	44.83307455	1	21	TD	r2	b1	s2	saang1	baseline_follow	baseline	2	baseline	S1_T11111	1	1	Single	Level	baseline	232.408517325	256.3624575	221.5231681	34.8392894	49.391946916	318.218335
5941	2020301_tsa1_v_b1_r2_TD	2020301	B1	tsa1_v_b1_r2	241.7795843	46.20229126	1	41	TD	r2	b1	v	tsa1	baseline_follow	baseline	3	baseline	S1_T11111	1	1	Single	Level	baseline	222.49733949	241.7795843	218.0907103	23.688874	47.98492625	225.9998685
5961	2020301_fei1_o1_b1_r2_TD	2020301	B1	fei1_o1_b1_r2	228.8599014	49.358038	1	61	TD	r2	b1	o1	fei1	baseline_follow	baseline	4	baseline	S1_T11111	1	1	Single	Level	baseline	222.53982073	229.636127	219.0707962	10.5653308	50.856308535	209.4934225
5981	2020301_gei1_o2_b1_r2_TD	2020301	B1	gei1_o2_b1_r2	217.7090741	47.76929339	1	81	TD	r2	b1	o2	gei1	baseline_follow	baseline	5	baseline	S1_T11111	1	1	Single	Level	baseline	213.645583985	227.2142451	204.8182518	22.3959933	47.698950133	274.76538
6001	2020301_zoeng1_s1_i3_r1_TD	2020301	B1	zoeng1_s1_i3_r1	236.6245469	49.14180711	1	1	TD	r1	i3	s1	zoeng1	contrastive_initial	contrastive	1	onfocus	S1_T11111	1	1	Single	Level	onfocus	231.165447885	238.7829571	227.2865115	11.4964456	52.2330172295	289.0254125
6021	2020301_saang1_s2_i3_r1_TD	2020301	B1	saang1_s2_i3_r1	238.5951286	45.66063199	1	21	TD	r1	i3	s2	saang1	contrastive_initial	contrastive	2	onfocus	S1_T11111	1	1	Single	Level	onfocus	226.811279465	238.5951286	223.8048072	14.7903214	50.843395503	281.3382808
6041	2020301_tsa1_v_i3_r1_TD	2020301	B1	tsa1_v_i3_r1	234.5228962	47.37521175	1	41	TD	r1	i3	v	tsa1	contrastive_initial	contrastive	3	postfocus	S1_T11111	1	1	Single	Level	nofocus	225.16619504	234.5228962	220.7195418	13.8033544	49.496226914	208.4437467
6061	2020301_fei1_o1_i3_r1_TD	2020301	B1	fei1_o1_i3_r1	229.8622753	45.05885257	1	61	TD	r1	i3	o1	fei1	contrastive_initial	contrastive	4	postfocus	S1_T11111	1	1	Single	Level	nofocus	224.510551345	229.9707437	220.9015164	9.06922730000002	47.4349611675	163.6036979
6081	2020301_gei1_o2_i3_r1_TD	2020301	B1	gei1_o2_i3_r1	227.6743644	48.17200728	1	81	TD	r1	i3	o2	gei1	contrastive_initial	contrastive	5	postfocus	S1_T11111	1	1	Single	Level	nofocus	220.356280405	227.6743644	216.0975271	11.5768373	47.098973345	172.8562707
6101	2020301_sau3_s1_m3_r1_TD	2020301	B1	sau3_s1_m3_r1	238.5775592	48.01031287	1	1	TD	r1	m3	s1	sau3	contrastive_medial	contrastive	1	prefocus	S3_T33333	3	3	Single	Level	nofocus	232.201695625	239.8346263	228.1222712	11.7123551	52.9424554895	170.8135357
6121	2020301_sau3_s2_m3_r1_TD	2020301	B1	sau3_s2_m3_r1	234.7500445	47.5366848	1	21	TD	r1	m3	s2	sau3	contrastive_medial	contrastive	2	prefocus	S3_T33333	3	3	Single	Level	nofocus	219.865139955	234.7500445	212.7096733	22.0403712	50.2050960635	176.1909273
6141	2020301_sik3_v_m3_r1_TD	2020301	B1	sik3_v_m3_r1	227.473109	46.76794388	1	41	TD	r1	m3	v	sik3	contrastive_medial	contrastive	3	onfocus	S3_T33333	3	3	Single	Level	onfocus	215.42502863	227.7665169	207.0343012	20.7322157	50.9161179595	113.8561835
6161	2020301_baak3_o1_m3_r1_TD	2020301	B1	baak3_o1_m3_r1	216.2868933	47.66693557	1	61	TD	r1	m3	o1	baak3	contrastive_medial	contrastive	4	postfocus	S3_T33333	3	3	Single	Level	nofocus	204.713223895	216.2868933	197.5460912	18.7408021	50.3825627425	130.6644544
6181	2020301_baak3_o2_m3_r1_TD	2020301	B1	baak3_o2_m3_r1	208.4848452	51.17417103	1	81	TD	r1	m3	o2	baak3	contrastive_medial	contrastive	5	postfocus	S3_T33333	3	3	Single	Level	nofocus	204.29356591	210.4481793	195.0711048	15.3770745	52.6368848195	149.1585185
6201	2020301_jyun2_s1_m2_r1_TD	2020301	B1	jyun2_s1_m2_r1	222.9665232	45.03561759	1	1	TD	r1	m2	s1	jyun2	narrow_medial	narrow	1	prefocus	S2_T22222	2	2	Single	Rising	nofocus	223.812920755	232.1834714	218.0431911	14.1402803	53.6832053175	193.6139456
6221	2020301_jyun2_s2_m2_r1_TD	2020301	B1	jyun2_s2_m2_r1	243.1022074	48.04147856	1	21	TD	r1	m2	s2	jyun2	narrow_medial	narrow	2	prefocus	S2_T22222	2	2	Single	Rising	nofocus	233.82571618	247.4839732	227.158543	20.3254302	54.5371494225	288.5512724
6241	2020301_mo2_v_m2_r1_TD	2020301	B1	mo2_v_m2_r1	235.612202	54.81435171	1	41	TD	r1	m2	v	mo2	narrow_medial	narrow	3	onfocus	S2_T22222	2	2	Single	Rising	onfocus	223.55741217	235.612202	217.8962496	17.7159524	51.327693576	315.7907353
6261	2020301_gau2_o1_m2_r1_TD	2020301	B1	gau2_o1_m2_r1	221.9989697	45.31461414	1	61	TD	r1	m2	o1	gau2	narrow_medial	narrow	4	postfocus	S2_T22222	2	2	Single	Rising	nofocus	206.34967832	221.9989697	199.8988869	22.1000828	47.3141347845	226.6689342
6281	2020301_zai2_o2_m2_r1_TD	2020301	B1	zai2_o2_m2_r1	206.0762051	43.53238602	1	81	TD	r1	m2	o2	zai2	narrow_medial	narrow	5	postfocus	S2_T22222	2	2	Single	Rising	nofocus	194.524412335	216.7046873	189.3660611	27.3386262	43.4151867465	237.4675325
6301	2020301_jyun2_s1_m3_r1_TD	2020301	B1	jyun2_s1_m3_r1	247.860613	39.75118166	1	1	TD	r1	m3	s1	jyun2	contrastive_medial	contrastive	1	prefocus	S2_T22222	2	2	Single	Rising	nofocus	266.044073065	281.6935375	247.860613	33.8329245	57.118241764	482.1998102
6321	2020301_jyun2_s2_m3_r1_TD	2020301	B1	jyun2_s2_m3_r1	258.0655332	56.16505859	1	21	TD	r1	m3	s2	jyun2	contrastive_medial	contrastive	2	prefocus	S2_T22222	2	2	Single	Rising	nofocus	266.761858605	289.8273304	237.3394092	52.4879212	54.4437349775	1420.270408
6341	2020301_mo2_v_m3_r1_TD	2020301	B1	mo2_v_m3_r1	268.8958554	45.91138666	1	41	TD	r1	m3	v	mo2	contrastive_medial	contrastive	3	onfocus	S2_T22222	2	2	Single	Rising	onfocus	239.94944948	268.8958554	228.6505299	40.2453255	53.1618981235	245.1077098
6361	2020301_gau2_o1_m3_r1_TD	2020301	B1	gau2_o1_m3_r1	233.6458995	46.50113526	1	61	TD	r1	m3	o1	gau2	contrastive_medial	contrastive	4	postfocus	S2_T22222	2	2	Single	Rising	nofocus	220.785271385	233.6458995	212.9826801	20.6632194	49.885581738	129.9508692
6381	2020301_zai2_o2_m3_r1_TD	2020301	B1	zai2_o2_m3_r1	223.3715773	45.61278682	1	81	TD	r1	m3	o2	zai2	contrastive_medial	contrastive	5	postfocus	S2_T22222	2	2	Single	Rising	nofocus	216.12495332	238.8987665	203.1234401	35.7753264	44.800471462	164.461394
6401	2020301_sau3_s1_f2_r1_TD	2020301	B1	sau3_s1_f2_r1	242.1255115	52.7816925	1	1	TD	r1	f2	s1	sau3	narrow_final	narrow	1	prefocus	S3_T33333	3	3	Single	Level	nofocus	233.0882714	251.981244	219.0253216	32.9559224	55.3520088965	186.9478458
6421	2020301_sau3_s2_f2_r1_TD	2020301	B1	sau3_s2_f2_r1	247.7067015	53.01093618	1	21	TD	r1	f2	s2	sau3	narrow_final	narrow	2	prefocus	S3_T33333	3	3	Single	Level	nofocus	220.79644898	247.7067015	208.8600275	38.846674	56.489101305	188.736708
6441	2020301_sik3_v_f2_r1_TD	2020301	B1	sik3_v_f2_r1	235.9062474	52.32367058	1	41	TD	r1	f2	v	sik3	narrow_final	narrow	3	prefocus	S3_T33333	3	3	Single	Level	nofocus	217.349134065	235.9062474	210.8393924	25.066855	55.0399877715	123.4294353
6461	2020301_baak3_o1_f2_r1_TD	2020301	B1	baak3_o1_f2_r1	210.0566005	50.08612436	1	61	TD	r1	f2	o1	baak3	narrow_final	narrow	4	onfocus	S3_T33333	3	3	Single	Level	onfocus	202.07148447	210.0566005	197.9197276	12.1368729	49.6616158645	99.80072837
6481	2020301_baak3_o2_f2_r1_TD	2020301	B1	baak3_o2_f2_r1	199.1366698	51.2357381	1	81	TD	r1	f2	o2	baak3	narrow_final	narrow	5	onfocus	S3_T33333	3	3	Single	Level	onfocus	193.51013322	199.5839386	171.7396569	27.8442817	49.818697652	82.11932331
6501	2020301_sau3_s1_m2_r1_TD	2020301	B1	sau3_s1_m2_r1	152.2094579	49.63942119	1	1	TD	r1	m2	s1	sau3	narrow_medial	narrow	1	prefocus	S3_T33333	3	3	Single	Level	nofocus	183.70140242	227.2115306	128.9340963	98.2774343	53.260745484	168.8478566
6521	2020301_sau3_s2_m2_r1_TD	2020301	B1	sau3_s2_m2_r1	231.6772495	49.13733791	1	21	TD	r1	m2	s2	sau3	narrow_medial	narrow	2	prefocus	S3_T33333	3	3	Single	Level	nofocus	219.154211705	234.0830645	208.6724415	25.410623	52.86990715	172.4787351
6541	2020301_sik3_v_m2_r1_TD	2020301	B1	sik3_v_m2_r1	236.7125472	51.85521266	1	41	TD	r1	m2	v	sik3	narrow_medial	narrow	3	onfocus	S3_T33333	3	3	Single	Level	onfocus	228.2115858	237.1776264	221.3481716	15.8294548	54.4897642565	86.7138587
6561	2020301_baak3_o1_m2_r1_TD	2020301	B1	baak3_o1_m2_r1	228.4899347	49.55438687	1	61	TD	r1	m2	o1	baak3	narrow_medial	narrow	4	postfocus	S3_T33333	3	3	Single	Level	nofocus	217.53679725	228.4899347	208.6920213	19.7979134	52.3228321015	113.0617247
6581	2020301_baak3_o2_m2_r1_TD	2020301	B1	baak3_o2_m2_r1	229.3522372	47.4059852	1	81	TD	r1	m2	o2	baak3	narrow_medial	narrow	5	postfocus	S3_T33333	3	3	Single	Level	nofocus	199.602609475	229.5039536	183.0512235	46.4527301	51.3434176575	132.7916352
6601	2020301_sau3_s1_i2_r1_TD	2020301	B1	sau3_s1_i2_r1	202.4393897	48.696797	1	1	TD	r1	i2	s1	sau3	narrow_initial	narrow	1	onfocus	S3_T33333	3	3	Single	Level	onfocus	218.17630779	234.4054803	202.4393897	31.9660906	54.1779924505	160.3291461
6621	2020301_sau3_s2_i2_r1_TD	2020301	B1	sau3_s2_i2_r1	232.8530656	52.9435547	1	21	TD	r1	i2	s2	sau3	narrow_initial	narrow	2	onfocus	S3_T33333	3	3	Single	Level	onfocus	230.06142453	245.6987752	224.2330495	21.4657257	56.498649446	157.9496976
6641	2020301_sik3_v_i2_r1_TD	2020301	B1	sik3_v_i2_r1	250.9435206	58.06521581	1	41	TD	r1	i2	v	sik3	narrow_initial	narrow	3	postfocus	S3_T33333	3	3	Single	Level	nofocus	243.049058165	251.3097053	232.9487859	18.3609194	60.1933738515	89.59941249
6661	2020301_baak3_o1_i2_r1_TD	2020301	B1	baak3_o1_i2_r1	231.0648375	60.92751754	1	61	TD	r1	i2	o1	baak3	narrow_initial	narrow	4	postfocus	S3_T33333	3	3	Single	Level	nofocus	224.80504705	233.1076109	218.708641	14.3989699	58.990697208	128.712023
6681	2020301_baak3_o2_i2_r1_TD	2020301	B1	baak3_o2_i2_r1	243.3458309	50.66938775	1	81	TD	r1	i2	o2	baak3	narrow_initial	narrow	5	postfocus	S3_T33333	3	3	Single	Level	nofocus	268.248032245	287.1327886	243.3458309	43.7869577	50.4480397215	315.8031132
6701	2020301_jyun2_s1_b2_r1_TD	2020301	B1	jyun2_s1_b2_r1	247.0115758	47.38782931	1	1	TD	r1	b2	s1	jyun2	broad	broad	1	broadfocus	S2_T22222	2	2	Single	Rising	broadfocus	258.16215313	301.0244155	233.7536849	67.2707306	57.90256657	386.3310658
6721	2020301_jyun2_s2_b2_r1_TD	2020301	B1	jyun2_s2_b2_r1	293.9693442	57.86745926	1	21	TD	r1	b2	s2	jyun2	broad	broad	2	broadfocus	S2_T22222	2	2	Single	Rising	broadfocus	250.06674717	293.9693442	238.5125	55.4568442	58.818441301	288.2253243
6741	2020301_mo2_v_b2_r1_TD	2020301	B1	mo2_v_b2_r1	247.1875019	60.93325466	1	41	TD	r1	b2	v	mo2	broad	broad	3	broadfocus	S2_T22222	2	2	Single	Rising	broadfocus	234.735885815	247.1875019	227.887321	19.3001809	57.191050545	248.7489652
6761	2020301_gau2_o1_b2_r1_TD	2020301	B1	gau2_o1_b2_r1	230.2362594	51.91103958	1	61	TD	r1	b2	o1	gau2	broad	broad	4	broadfocus	S2_T22222	2	2	Single	Rising	broadfocus	221.4208328	230.2362594	218.2928343	11.9434251	52.306677707	213.2139078
6781	2020301_zai2_o2_b2_r1_TD	2020301	B1	zai2_o2_b2_r1	223.4515765	50.95164823	1	81	TD	r1	b2	o2	zai2	broad	broad	5	broadfocus	S2_T22222	2	2	Single	Rising	broadfocus	210.004157795	223.4515765	200.4149028	23.0366737	49.8215423335	162.6166473
6801	2020301_jyun2_s1_f3_r1_TD	2020301	B1	jyun2_s1_f3_r1	242.1050885	47.48563208	1	1	TD	r1	f3	s1	jyun2	contrastive_final	contrastive	1	prefocus	S2_T22222	2	2	Single	Rising	nofocus	240.12382351	257.4949223	235.7711708	21.7237515	60.4343109305	367.9692133
6821	2020301_jyun2_s2_f3_r1_TD	2020301	B1	jyun2_s2_f3_r1	233.6635244	59.50857444	1	21	TD	r1	f3	s2	jyun2	contrastive_final	contrastive	2	prefocus	S2_T22222	2	2	Single	Rising	nofocus	238.859282365	260.6300875	226.7245941	33.9054934	59.877184415	282.0272109
6841	2020301_mo2_v_f3_r1_TD	2020301	B1	mo2_v_f3_r1	259.856493	54.32881956	1	41	TD	r1	f3	v	mo2	contrastive_final	contrastive	3	prefocus	S2_T22222	2	2	Single	Rising	nofocus	232.445865485	259.856493	217.3780001	42.4784929	56.935739326	282.6729025
6861	2020301_gau2_o1_f3_r1_TD	2020301	B1	gau2_o1_f3_r1	231.3318919	44.01231164	1	61	TD	r1	f3	o1	gau2	contrastive_final	contrastive	4	onfocus	S2_T22222	2	2	Single	Rising	onfocus	238.55732477	242.8439222	231.3318919	11.5120303	44.0916545885	95.96226525
6881	2020301_zai2_o2_f3_r1_TD	2020301	B1	zai2_o2_f3_r1	237.2460584	44.41678357	1	81	TD	r1	f3	o2	zai2	contrastive_final	contrastive	5	onfocus	S2_T22222	2	2	Single	Rising	onfocus	227.611421285	237.2460584	222.4615582	14.7845002	42.771377392	166.2028108
6901	2020301_jyun2_s1_i3_r1_TD	2020301	B1	jyun2_s1_i3_r1	234.3095506	45.27094042	1	1	TD	r1	i3	s1	jyun2	contrastive_initial	contrastive	1	onfocus	S2_T22222	2	2	Single	Rising	onfocus	231.91528478	241.9870559	225.4332535	16.5538024	58.51949729	256.7769435
6921	2020301_jyun2_s2_i3_r1_TD	2020301	B1	jyun2_s2_i3_r1	230.0849463	60.85549562	1	21	TD	r1	i3	s2	jyun2	contrastive_initial	contrastive	2	onfocus	S2_T22222	2	2	Single	Rising	onfocus	222.44489026	230.0849463	216.1583229	13.9266234	59.2223735795	268.4285714
6941	2020301_mo2_v_i3_r1_TD	2020301	B1	mo2_v_i3_r1	214.581062	56.57798953	1	41	TD	r1	i3	v	mo2	contrastive_initial	contrastive	3	postfocus	S2_T22222	2	2	Single	Rising	nofocus	216.84507295	219.1475412	214.3716099	4.7759313	52.3997582125	160.7546352
6961	2020301_gau2_o1_i3_r1_TD	2020301	B1	gau2_o1_i3_r1	214.6552132	49.4668479	1	61	TD	r1	i3	o1	gau2	contrastive_initial	contrastive	4	postfocus	S2_T22222	2	2	Single	Rising	nofocus	209.490276035	214.6552132	207.5761641	7.07904909999999	47.357025693	113.7184773
6981	2020301_zai2_o2_i3_r1_TD	2020301	B1	zai2_o2_i3_r1	212.7509807	39.52565552	1	81	TD	r1	i3	o2	zai2	contrastive_initial	contrastive	5	postfocus	S2_T22222	2	2	Single	Rising	nofocus	221.279292105	247.5342026	212.7509807	34.7832219	39.865154792	108.8867293
7001	2020301_zoeng1_s1_i2_r1_TD	2020301	B1	zoeng1_s1_i2_r1	267.5124113	45.28226532	1	1	TD	r1	i2	s1	zoeng1	narrow_initial	narrow	1	onfocus	S1_T11111	1	1	Single	Level	onfocus	270.02456507	293.6379888	258.3883542	35.2496346	51.1956339245	232.2109844
7021	2020301_saang1_s2_i2_r1_TD	2020301	B1	saang1_s2_i2_r1	275.2085433	47.99785953	1	21	TD	r1	i2	s2	saang1	narrow_initial	narrow	2	onfocus	S1_T11111	1	1	Single	Level	onfocus	256.31144189	275.2085433	246.7516957	28.4568476	51.869476819	249.2378981
7041	2020301_tsa1_v_i2_r1_TD	2020301	B1	tsa1_v_i2_r1	255.458114	44.5619692	1	41	TD	r1	i2	v	tsa1	narrow_initial	narrow	3	postfocus	S1_T11111	1	1	Single	Level	nofocus	232.010478735	255.458114	224.2061961	31.2519179	47.2916977155	131.4965986
7061	2020301_fei1_o1_i2_r1_TD	2020301	B1	fei1_o1_i2_r1	224.6855484	42.21553641	1	61	TD	r1	i2	o1	fei1	narrow_initial	narrow	4	postfocus	S1_T11111	1	1	Single	Level	nofocus	214.993534825	224.6855484	208.3152189	16.3703295	45.508510516	110.3703704
7081	2020301_gei1_o2_i2_r1_TD	2020301	B1	gei1_o2_i2_r1	206.5701692	41.55660153	1	81	TD	r1	i2	o2	gei1	narrow_initial	narrow	5	postfocus	S1_T11111	1	1	Single	Level	nofocus	208.86225229	220.4914595	205.009694	15.4817655	42.40452993	98.77356657
7101	2020301_sau3_s1_b2_r1_TD	2020301	B1	sau3_s1_b2_r1	226.7996193	45.70255666	1	1	TD	r1	b2	s1	sau3	broad	broad	1	broadfocus	S3_T33333	3	3	Single	Level	broadfocus	227.102715	237.3982687	219.2768487	18.12142	48.097066328	203.5959596
7121	2020301_sau3_s2_b2_r1_TD	2020301	B1	sau3_s2_b2_r1	235.8655062	43.94043143	1	21	TD	r1	b2	s2	sau3	broad	broad	2	broadfocus	S3_T33333	3	3	Single	Level	broadfocus	226.4750019	235.8655062	223.8582359	12.0072703	47.8246023915	300.9977324
7141	2020301_sik3_v_b2_r1_TD	2020301	B1	sik3_v_b2_r1	233.5738005	46.45486718	1	41	TD	r1	b2	v	sik3	broad	broad	3	broadfocus	S3_T33333	3	3	Single	Level	broadfocus	217.265515725	233.5738005	206.0209998	27.5528007	49.0686341945	72.29348882
7161	2020301_baak3_o1_b2_r1_TD	2020301	B1	baak3_o1_b2_r1	205.1732142	46.60387318	1	61	TD	r1	b2	o1	baak3	broad	broad	4	broadfocus	S3_T33333	3	3	Single	Level	broadfocus	202.8852061	205.1732142	201.2230698	3.9501444	45.0690231795	72.30410683
7181	2020301_baak3_o2_b2_r1_TD	2020301	B1	baak3_o2_b2_r1	207.3068192	46.25846491	1	81	TD	r1	b2	o2	baak3	broad	broad	5	broadfocus	S3_T33333	3	3	Single	Level	broadfocus	215.46080903	233.3859055	207.3068192	26.0790863	43.5847364345	62.48182792
7201	2020301_zoeng1_s1_m2_r1_TD	2020301	B1	zoeng1_s1_m2_r1	248.1527405	46.16323103	1	1	TD	r1	m2	s1	zoeng1	narrow_medial	narrow	1	prefocus	S1_T11111	1	1	Single	Level	nofocus	251.11745386	267.5826468	239.2149085	28.3677383	47.534553532	185.3048627
7221	2020301_saang1_s2_m2_r1_TD	2020301	B1	saang1_s2_m2_r1	256.2157907	41.66712262	1	21	TD	r1	m2	s2	saang1	narrow_medial	narrow	2	prefocus	S1_T11111	1	1	Single	Level	nofocus	241.06646958	256.2157907	234.5123042	21.7034865	46.0884743185	228.760393
7241	2020301_tsa1_v_m2_r1_TD	2020301	B1	tsa1_v_m2_r1	254.3337546	46.9537353	1	41	TD	r1	m2	v	tsa1	narrow_medial	narrow	3	onfocus	S1_T11111	1	1	Single	Level	onfocus	233.297599185	254.3337546	227.5295596	26.804195	49.529179374	170.4159208
7261	2020301_fei1_o1_m2_r1_TD	2020301	B1	fei1_o1_m2_r1	229.9987359	45.86143924	1	61	TD	r1	m2	o1	fei1	narrow_medial	narrow	4	postfocus	S1_T11111	1	1	Single	Level	nofocus	223.886573125	229.9987359	219.6376055	10.3611304	51.045073144	177.8538675
7281	2020301_gei1_o2_m2_r1_TD	2020301	B1	gei1_o2_m2_r1	227.054471	47.92148739	1	81	TD	r1	m2	o2	gei1	narrow_medial	narrow	5	postfocus	S1_T11111	1	1	Single	Level	nofocus	221.110629035	237.3415558	216.9220061	20.4195497	50.669347467	265.1557283
7301	2020301_sau3_s1_f3_r1_TD	2020301	B1	sau3_s1_f3_r1	251.1641249	44.27928747	1	1	TD	r1	f3	s1	sau3	contrastive_final	contrastive	1	prefocus	S3_T33333	3	3	Single	Level	nofocus	241.57561487	252.8773285	235.3646807	17.5126478	47.4968275565	110.6434651
7321	2020301_sau3_s2_f3_r1_TD	2020301	B1	sau3_s2_f3_r1	233.4079973	46.17762504	1	21	TD	r1	f3	s2	sau3	contrastive_final	contrastive	2	prefocus	S3_T33333	3	3	Single	Level	nofocus	229.060304805	239.6419946	223.8073014	15.8346932	48.846228975	124.7718119
7341	2020301_sik3_v_f3_r1_TD	2020301	B1	sik3_v_f3_r1	241.6198726	45.94146902	1	41	TD	r1	f3	v	sik3	contrastive_final	contrastive	3	prefocus	S3_T33333	3	3	Single	Level	nofocus	230.345580985	241.6198726	222.9640933	18.6557793	49.6460505455	72.00302343
7361	2020301_baak3_o1_f3_r1_TD	2020301	B1	baak3_o1_f3_r1	223.0075532	47.82794801	1	61	TD	r1	f3	o1	baak3	contrastive_final	contrastive	4	onfocus	S3_T33333	3	3	Single	Level	onfocus	215.85045777	223.0075532	209.110734	13.8968192	47.984868053	63.4803057
7381	2020301_baak3_o2_f3_r1_TD	2020301	B1	baak3_o2_f3_r1	207.867238	46.72569875	1	81	TD	r1	f3	o2	baak3	contrastive_final	contrastive	5	onfocus	S3_T33333	3	3	Single	Level	onfocus	215.10228893	233.5251103	207.2549937	26.2701166	48.933717483	42.0005183
7401	2020301_jyun2_s1_i2_r1_TD	2020301	B1	jyun2_s1_i2_r1	251.4475954	41.87205964	1	1	TD	r1	i2	s1	jyun2	narrow_initial	narrow	1	onfocus	S2_T22222	2	2	Single	Rising	onfocus	247.581152685	274.548802	236.6623313	37.8864707	52.765554332	259.4492412
7421	2020301_jyun2_s2_i2_r1_TD	2020301	B1	jyun2_s2_i2_r1	238.9219474	52.62018736	1	21	TD	r1	i2	s2	jyun2	narrow_initial	narrow	2	onfocus	S2_T22222	2	2	Single	Rising	onfocus	233.58130406	238.9219474	229.5610538	9.3608936	54.1618255815	272.5582119
7441	2020301_mo2_v_i2_r1_TD	2020301	B1	mo2_v_i2_r1	227.8616066	53.08033107	1	41	TD	r1	i2	v	mo2	narrow_initial	narrow	3	postfocus	S2_T22222	2	2	Single	Rising	nofocus	223.40130593	227.8616066	219.4240279	8.43757869999999	50.669836969	190.1278087
7461	2020301_gau2_o1_i2_r1_TD	2020301	B1	gau2_o1_i2_r1	221.0883998	45.11019525	1	61	TD	r1	i2	o1	gau2	narrow_initial	narrow	4	postfocus	S2_T22222	2	2	Single	Rising	nofocus	203.744536435	221.0883998	195.1518415	25.9365583	44.415148549	173.3371126
7481	2020301_zai2_o2_i2_r1_TD	2020301	B1	zai2_o2_i2_r1	203.4412458	44.27762271	1	81	TD	r1	i2	o2	zai2	narrow_initial	narrow	5	postfocus	S2_T22222	2	2	Single	Rising	nofocus	381.70112753	475.9105094	202.8611805	273.0493289	45.436152504	198.4296021
7501	2020301_zoeng1_s1_f3_r1_TD	2020301	B1	zoeng1_s1_f3_r1	330.8053412	50.15699297	1	1	TD	r1	f3	s1	zoeng1	contrastive_final	contrastive	1	prefocus	S1_T11111	1	1	Single	Level	nofocus	254.595362325	330.8053412	245.2558955	85.5494457	49.9737897065	258.231463
7521	2020301_saang1_s2_f3_r1_TD	2020301	B1	saang1_s2_f3_r1	255.8109564	45.29457396	1	21	TD	r1	f3	s2	saang1	contrastive_final	contrastive	2	prefocus	S1_T11111	1	1	Single	Level	nofocus	245.50261505	255.8109564	242.598892	13.2120644	48.807394379	247.329662
7541	2020301_tsa1_v_f3_r1_TD	2020301	B1	tsa1_v_f3_r1	249.7694705	47.07018732	1	41	TD	r1	f3	v	tsa1	contrastive_final	contrastive	3	prefocus	S1_T11111	1	1	Single	Level	nofocus	237.202828175	249.7694705	231.7444124	18.0250581	49.857181013	184.0368702
7561	2020301_fei1_o1_f3_r1_TD	2020301	B1	fei1_o1_f3_r1	244.4421607	48.13816563	1	61	TD	r1	f3	o1	fei1	contrastive_final	contrastive	4	onfocus	S1_T11111	1	1	Single	Level	onfocus	232.1009683	244.4421607	227.6982833	16.7438774	52.038231807	169.2407515
7581	2020301_gei1_o2_f3_r1_TD	2020301	B1	gei1_o2_f3_r1	231.6024547	51.94603429	1	81	TD	r1	f3	o2	gei1	contrastive_final	contrastive	5	onfocus	S1_T11111	1	1	Single	Level	onfocus	245.37198619	287.5063466	223.6415948	63.8647518	55.710586733	218.1073858
7601	2020301_zoeng1_s1_m3_r1_TD	2020301	B1	zoeng1_s1_m3_r1	267.2414255	48.55291754	1	1	TD	r1	m3	s1	zoeng1	contrastive_medial	contrastive	1	prefocus	S1_T11111	1	1	Single	Level	nofocus	261.350783385	268.6014918	257.018904	11.5825878	49.2861380445	190.1522514
7621	2020301_saang1_s2_m3_r1_TD	2020301	B1	saang1_s2_m3_r1	273.9091311	44.04637344	1	21	TD	r1	m3	s2	saang1	contrastive_medial	contrastive	2	prefocus	S1_T11111	1	1	Single	Level	nofocus	260.29419999	273.9091311	253.7963265	20.1128046	48.27111464	156.5072494
7641	2020301_tsa1_v_m3_r1_TD	2020301	B1	tsa1_v_m3_r1	269.0385699	46.56451456	1	41	TD	r1	m3	v	tsa1	contrastive_medial	contrastive	3	onfocus	S1_T11111	1	1	Single	Level	onfocus	250.54462261	269.0385699	247.1101487	21.9284212	47.500702684	187.8279393
7661	2020301_fei1_o1_m3_r1_TD	2020301	B1	fei1_o1_m3_r1	246.3099263	45.42982053	1	61	TD	r1	m3	o1	fei1	contrastive_medial	contrastive	4	postfocus	S1_T11111	1	1	Single	Level	nofocus	235.70222226	246.3099263	230.3695518	15.9403745	48.817719532	146.9958428
7681	2020301_gei1_o2_m3_r1_TD	2020301	B1	gei1_o2_m3_r1	241.583279	44.63202117	1	81	TD	r1	m3	o2	gei1	contrastive_medial	contrastive	5	postfocus	S1_T11111	1	1	Single	Level	nofocus	237.251433915	270.132289	227.5267938	42.6054952	45.8607659385	199.5663715
7701	2020301_zoeng1_s1_f2_r1_TD	2020301	B1	zoeng1_s1_f2_r1	284.3574073	47.00248325	1	1	TD	r1	f2	s1	zoeng1	narrow_final	narrow	1	prefocus	S1_T11111	1	1	Single	Level	nofocus	258.75919906	285.1420755	247.6783898	37.4636857	47.054539946	145.7703452
7721	2020301_saang1_s2_f2_r1_TD	2020301	B1	saang1_s2_f2_r1	246.9689954	42.94264704	1	21	TD	r1	f2	s2	saang1	narrow_final	narrow	2	prefocus	S1_T11111	1	1	Single	Level	nofocus	247.201388825	249.8091259	245.4316445	4.37748139999999	47.0725093565	230.5769715
7741	2020301_tsa1_v_f2_r1_TD	2020301	B1	tsa1_v_f2_r1	251.8255095	45.64595802	1	41	TD	r1	f2	v	tsa1	narrow_final	narrow	3	prefocus	S1_T11111	1	1	Single	Level	nofocus	249.252200295	256.7539191	245.74218	11.0117391	47.5547314615	130.9764928
7761	2020301_fei1_o1_f2_r1_TD	2020301	B1	fei1_o1_f2_r1	263.8478146	44.50007539	1	61	TD	r1	f2	o1	fei1	narrow_final	narrow	4	onfocus	S1_T11111	1	1	Single	Level	onfocus	248.96357528	263.8478146	242.0601602	21.7876544	49.3697860985	188.0150632
7781	2020301_gei1_o2_f2_r1_TD	2020301	B1	gei1_o2_f2_r1	253.369678	48.31524145	1	81	TD	r1	f2	o2	gei1	narrow_final	narrow	5	onfocus	S1_T11111	1	1	Single	Level	onfocus	240.67801146	253.369678	231.2485686	22.1211094	47.359513131	260.3344671
7801	2020301_sau3_s1_i3_r1_TD	2020301	B1	sau3_s1_i3_r1	246.8483031	49.10170404	1	1	TD	r1	i3	s1	sau3	contrastive_initial	contrastive	1	onfocus	S3_T33333	3	3	Single	Level	onfocus	246.344663485	257.1592902	206.5152735	50.6440167	52.8881688475	164.3132191
7821	2020301_sau3_s2_i3_r1_TD	2020301	B1	sau3_s2_i3_r1	164.6397578	46.98479354	1	21	TD	r1	i3	s2	sau3	contrastive_initial	contrastive	2	onfocus	S3_T33333	3	3	Single	Level	onfocus	123.656211065	164.6397578	114.2073334	50.4324244	49.891935688	153.2562624
7841	2020301_sik3_v_i3_r1_TD	2020301	B1	sik3_v_i3_r1	190.7358725	51.02562612	1	41	TD	r1	i3	v	sik3	contrastive_initial	contrastive	3	postfocus	S3_T33333	3	3	Single	Level	nofocus	220.98055145	229.263019	190.7358725	38.5271465	53.287081248	90.43904546
7861	2020301_baak3_o1_i3_r1_TD	2020301	B1	baak3_o1_i3_r1	221.9169951	43.52797428	1	61	TD	r1	i3	o1	baak3	contrastive_initial	contrastive	4	postfocus	S3_T33333	3	3	Single	Level	nofocus	208.989032575	221.9169951	169.4200744	52.4969207	44.6789623675	124.7330447
7881	2020301_baak3_o2_i3_r1_TD	2020301	B1	baak3_o2_i3_r1	139.6906617	44.27695799	1	81	TD	r1	i3	o2	baak3	contrastive_initial	contrastive	5	postfocus	S3_T33333	3	3	Single	Level	nofocus	104.839715479	139.6906617	97.22927665	42.46138505	44.662507741	115.8101177
7901	2020301_jyun2_s1_f2_r1_TD	2020301	B1	jyun2_s1_f2_r1	118.3913477	42.73520594	1	1	TD	r1	f2	s1	jyun2	narrow_final	narrow	1	prefocus	S2_T22222	2	2	Single	Rising	nofocus	215.16425268	259.6446578	118.3913477	141.2533101	52.5742008995	313.3420257
7921	2020301_jyun2_s2_f2_r1_TD	2020301	B1	jyun2_s2_f2_r1	255.76676	55.48404151	1	21	TD	r1	f2	s2	jyun2	narrow_final	narrow	2	prefocus	S2_T22222	2	2	Single	Rising	nofocus	250.203874555	267.123695	240.6093011	26.5143939	55.2670205935	267.7662982
7941	2020301_mo2_v_f2_r1_TD	2020301	B1	mo2_v_f2_r1	261.2099919	53.33448597	1	41	TD	r1	f2	v	mo2	narrow_final	narrow	3	prefocus	S2_T22222	2	2	Single	Rising	nofocus	239.09745671	261.2099919	222.5670766	38.6429153	53.022068582	562.5587779
7961	2020301_gau2_o1_f2_r1_TD	2020301	B1	gau2_o1_f2_r1	238.6611105	52.81439415	1	61	TD	r1	f2	o1	gau2	narrow_final	narrow	4	onfocus	S2_T22222	2	2	Single	Rising	onfocus	239.321098585	242.0182464	234.2206084	7.79763800000001	51.6083496465	106.4579082
7981	2020301_zai2_o2_f2_r1_TD	2020301	B1	zai2_o2_f2_r1	230.6892516	52.91763641	1	81	TD	r1	f2	o2	zai2	narrow_final	narrow	5	onfocus	S2_T22222	2	2	Single	Rising	onfocus	209.712899435	238.6514549	195.12305	43.5284049	52.1693868305	164.0235261
8001	2020301_zoeng1_s1_b2_r1_TD	2020301	B1	zoeng1_s1_b2_r1	265.7028721	52.30262914	1	1	TD	r1	b2	s1	zoeng1	broad	broad	1	broadfocus	S1_T11111	1	1	Single	Level	broadfocus	278.601879395	285.7182623	265.7028721	20.0153902	51.484251657	201.6451075
8021	2020301_saang1_s2_b2_r1_TD	2020301	B1	saang1_s2_b2_r1	283.211962	46.82011498	1	21	TD	r1	b2	s2	saang1	broad	broad	2	broadfocus	S1_T11111	1	1	Single	Level	broadfocus	280.763830865	283.211962	279.4290627	3.78289930000005	49.071172199	181.0495627
8041	2020301_tsa1_v_b2_r1_TD	2020301	B1	tsa1_v_b2_r1	277.4773159	49.56273968	1	41	TD	r1	b2	v	tsa1	broad	broad	3	broadfocus	S1_T11111	1	1	Single	Level	broadfocus	262.515147065	277.4773159	255.4331606	22.0441553	49.1774517625	153.5950761
8061	2020301_fei1_o1_b2_r1_TD	2020301	B1	fei1_o1_b2_r1	278.1841	43.58694802	1	61	TD	r1	b2	o1	fei1	broad	broad	4	broadfocus	S1_T11111	1	1	Single	Level	broadfocus	273.81651692	278.2878376	271.0487706	7.23906699999998	46.592155517	106.7171202
8081	2020301_gei1_o2_b2_r1_TD	2020301	B1	gei1_o2_b2_r1	277.060359	46.63989522	1	81	TD	r1	b2	o2	gei1	broad	broad	5	broadfocus	S1_T11111	1	1	Single	Level	broadfocus	277.3071867	282.8458415	274.9986203	7.84722119999998	45.2875436575	92.99319728
8101	2020301_sau3_s1_f3_r2_TD	2020301	B1	sau3_s1_f3_r2	287.1667517	47.04876036	1	1	TD	r2	f3	s1	sau3	contrastive_final	contrastive	1	prefocus	S3_T33333	3	3	Single	Level	nofocus	288.638767525	292.1500473	286.121308	6.02873929999998	49.7985742855	97.05266955
8121	2020301_sau3_s2_f3_r2_TD	2020301	B1	sau3_s2_f3_r2	289.8491983	49.79495872	1	21	TD	r2	f3	s2	sau3	contrastive_final	contrastive	2	prefocus	S3_T33333	3	3	Single	Level	nofocus	281.267938465	299.2736058	271.8039285	27.4696773	51.1646860905	134.2852824
8141	2020301_sik3_v_f3_r2_TD	2020301	B1	sik3_v_f3_r2	304.0186811	50.7019806	1	41	TD	r2	f3	v	sik3	contrastive_final	contrastive	3	prefocus	S3_T33333	3	3	Single	Level	nofocus	283.492935925	304.0186811	267.177818	36.8408631	52.796278407	84.21031746
8161	2020301_baak3_o1_f3_r2_TD	2020301	B1	baak3_o1_f3_r2	262.4387911	52.7463128	1	61	TD	r2	f3	o1	baak3	contrastive_final	contrastive	4	onfocus	S3_T33333	3	3	Single	Level	onfocus	230.672665485	262.4387911	212.5403063	49.8984848	55.0456642265	108.9233587
8181	2020301_baak3_o2_f3_r2_TD	2020301	B1	baak3_o2_f3_r2	223.1283751	51.44722525	1	81	TD	r2	f3	o2	baak3	contrastive_final	contrastive	5	onfocus	S3_T33333	3	3	Single	Level	onfocus	230.216918275	232.2465373	223.1283751	9.1181622	51.488807987	74.15117158
8201	2020301_sau3_s1_i2_r2_TD	2020301	B1	sau3_s1_i2_r2	226.6166371	51.32371663	1	1	TD	r2	i2	s1	sau3	narrow_initial	narrow	1	onfocus	S3_T33333	3	3	Single	Level	onfocus	204.16801778	226.6166371	189.4291547	37.1874824	52.223794622	145.6314192
8221	2020301_sau3_s2_i2_r2_TD	2020301	B1	sau3_s2_i2_r2	196.6126984	46.60450339	1	21	TD	r2	i2	s2	sau3	narrow_initial	narrow	2	onfocus	S3_T33333	3	3	Single	Level	onfocus	155.59320423	196.6126984	136.101597	60.5111014	48.350997651	132.5762157
8241	2020301_sik3_v_i2_r2_TD	2020301	B1	sik3_v_i2_r2	176.8249825	49.23599108	1	41	TD	r2	i2	v	sik3	narrow_initial	narrow	3	postfocus	S3_T33333	3	3	Single	Level	nofocus	162.46987487	182.7313775	141.6157985	41.115579	49.298368303	83.11954214
8261	2020301_baak3_o1_i2_r2_TD	2020301	B1	baak3_o1_i2_r2	186.6938136	47.4670171	1	61	TD	r2	i2	o1	baak3	narrow_initial	narrow	4	postfocus	S3_T33333	3	3	Single	Level	nofocus	216.369835835	225.6827378	186.6938136	38.9889242	49.0124296825	82.9579513
8281	2020301_baak3_o2_i2_r2_TD	2020301	B1	baak3_o2_i2_r2	211.0498758	53.94940183	1	81	TD	r2	i2	o2	baak3	narrow_initial	narrow	5	postfocus	S3_T33333	3	3	Single	Level	nofocus	210.635102815	239.91785	199.3347171	40.5831329	54.205982275	177.5966405
8301	2020301_sau3_s1_m3_r2_TD	2020301	B1	sau3_s1_m3_r2	270.8035123	44.51720335	1	1	TD	r2	m3	s1	sau3	contrastive_medial	contrastive	1	prefocus	S3_T33333	3	3	Single	Level	nofocus	286.44094712	296.7298355	270.8035123	25.9263232	48.270717537	77.13619839
8321	2020301_sau3_s2_m3_r2_TD	2020301	B1	sau3_s2_m3_r2	267.578639	49.33625761	1	21	TD	r2	m3	s2	sau3	contrastive_medial	contrastive	2	prefocus	S3_T33333	3	3	Single	Level	nofocus	248.716904845	267.578639	220.0847129	47.4939261	51.070426983	113.7382386
8341	2020301_sik3_v_m3_r2_TD	2020301	B1	sik3_v_m3_r2	195.6501499	45.39889646	1	41	TD	r2	m3	v	sik3	contrastive_medial	contrastive	3	onfocus	S3_T33333	3	3	Single	Level	onfocus	174.21451097	213.5081249	147.3703459	66.137779	45.361036484	134.0511824
8361	2020301_baak3_o1_m3_r2_TD	2020301	B1	baak3_o1_m3_r2	214.7871639	43.93525374	1	61	TD	r2	m3	o1	baak3	contrastive_medial	contrastive	4	postfocus	S3_T33333	3	3	Single	Level	nofocus	213.142780395	214.7871639	211.2195894	3.56757450000001	45.0858264725	142.8706538
8381	2020301_baak3_o2_m3_r2_TD	2020301	B1	baak3_o2_m3_r2	210.0849468	44.38575588	1	81	TD	r2	m3	o2	baak3	contrastive_medial	contrastive	5	postfocus	S3_T33333	3	3	Single	Level	nofocus	210.26969811	221.3218875	207.936289	13.3855985	43.4904897545	104.5214455
8401	2020301_jyun2_s1_f3_r2_TD	2020301	B1	jyun2_s1_f3_r2	231.1356824	49.43653282	1	1	TD	r2	f3	s1	jyun2	contrastive_final	contrastive	1	prefocus	S2_T22222	2	2	Single	Rising	nofocus	238.268358525	243.5242035	231.1356824	12.3885211	54.6744407065	224.5766836
8421	2020301_jyun2_s2_f3_r2_TD	2020301	B1	jyun2_s2_f3_r2	236.6254684	54.79814343	1	21	TD	r2	f3	s2	jyun2	contrastive_final	contrastive	2	prefocus	S2_T22222	2	2	Single	Rising	nofocus	236.426680035	237.6914271	234.1609861	3.530441	54.8148391415	247.7735861
8441	2020301_mo2_v_f3_r2_TD	2020301	B1	mo2_v_f3_r2	231.9473875	55.09952822	1	41	TD	r2	f3	v	mo2	contrastive_final	contrastive	3	prefocus	S2_T22222	2	2	Single	Rising	nofocus	204.46761325	231.9473875	123.7112365	108.236151	52.2021581635	204.5674431
8461	2020301_gau2_o1_f3_r2_TD	2020301	B1	gau2_o1_f3_r2	122.3607301	47.12567406	1	61	TD	r2	f3	o1	gau2	contrastive_final	contrastive	4	onfocus	S2_T22222	2	2	Single	Rising	onfocus	120.299551185	122.8760851	108.4374522	14.4386329	48.771411866	217.6656746
8481	2020301_zai2_o2_f3_r2_TD	2020301	B1	zai2_o2_f3_r2	98.85985915	45.9979223	1	81	TD	r2	f3	o2	zai2	contrastive_final	contrastive	5	onfocus	S2_T22222	2	2	Single	Rising	onfocus	135.128522795	237.9160245	80.6909981	157.2250264	47.0246990215	420.4525239
8501	2020301_jyun2_s1_m2_r2_TD	2020301	B1	jyun2_s1_m2_r2	259.7575167	50.01333313	1	1	TD	r2	m2	s1	jyun2	narrow_medial	narrow	1	prefocus	S2_T22222	2	2	Single	Rising	nofocus	242.65047351	259.7575167	237.4924293	22.2650874	54.342229489	214.585358
8521	2020301_jyun2_s2_m2_r2_TD	2020301	B1	jyun2_s2_m2_r2	240.4658428	54.11413009	1	21	TD	r2	m2	s2	jyun2	narrow_medial	narrow	2	prefocus	S2_T22222	2	2	Single	Rising	nofocus	241.180022675	247.5013125	237.888601	9.61271150000002	54.1921789695	238.6831538
8541	2020301_mo2_v_m2_r2_TD	2020301	B1	mo2_v_m2_r2	247.8518325	55.43521809	1	41	TD	r2	m2	v	mo2	narrow_medial	narrow	3	onfocus	S2_T22222	2	2	Single	Rising	onfocus	243.905604395	261.1625759	238.3744395	22.7881364	54.3513756715	289.3628118
8561	2020301_gau2_o1_m2_r2_TD	2020301	B1	gau2_o1_m2_r2	269.5244763	46.02648709	1	61	TD	r2	m2	o1	gau2	narrow_medial	narrow	4	postfocus	S2_T22222	2	2	Single	Rising	nofocus	237.306967045	269.5244763	207.6876452	61.8368311	44.519336087	229.0435264
8581	2020301_zai2_o2_m2_r2_TD	2020301	B1	zai2_o2_m2_r2	170.4209612	49.46638218	1	81	TD	r2	m2	o2	zai2	narrow_medial	narrow	5	postfocus	S2_T22222	2	2	Single	Rising	nofocus	210.03384964	244.6749414	124.3844612	120.2904802	48.406180369	772.3254852
8601	2020301_jyun2_s1_i3_r2_TD	2020301	B1	jyun2_s1_i3_r2	257.9748649	45.72591353	1	1	TD	r2	i3	s1	jyun2	contrastive_initial	contrastive	1	onfocus	S2_T22222	2	2	Single	Rising	onfocus	239.091022085	258.9802739	231.1386972	27.8415767	55.1503956515	254.7747887
8621	2020301_jyun2_s2_i3_r2_TD	2020301	B1	jyun2_s2_i3_r2	232.83335	53.9552524	1	21	TD	r2	i3	s2	jyun2	contrastive_initial	contrastive	2	onfocus	S2_T22222	2	2	Single	Rising	onfocus	234.85588254	241.7655854	231.9446485	9.82093689999999	53.158984349	253.2055246
8641	2020301_mo2_v_i3_r2_TD	2020301	B1	mo2_v_i3_r2	242.0517541	52.80726864	1	41	TD	r2	i3	v	mo2	contrastive_initial	contrastive	3	postfocus	S2_T22222	2	2	Single	Rising	nofocus	239.862734675	246.1535069	237.2111541	8.94235280000001	52.7876552325	208.3209157
8661	2020301_gau2_o1_i3_r2_TD	2020301	B1	gau2_o1_i3_r2	250.9023796	44.34893869	1	61	TD	r2	i3	o1	gau2	contrastive_initial	contrastive	4	postfocus	S2_T22222	2	2	Single	Rising	nofocus	158.7931518	250.9023796	121.2420673	129.6603123	46.0839620635	177.2335601
8681	2020301_zai2_o2_i3_r2_TD	2020301	B1	zai2_o2_i3_r2	142.233011	38.38575887	1	81	TD	r2	i3	o2	zai2	contrastive_initial	contrastive	5	postfocus	S2_T22222	2	2	Single	Rising	nofocus	161.52881225	202.6435072	142.233011	60.4104962	41.653863758	105.4429867
8701	2020301_zoeng1_s1_m2_r2_TD	2020301	B1	zoeng1_s1_m2_r2	228.6003031	48.74093158	1	1	TD	r2	m2	s1	zoeng1	narrow_medial	narrow	1	prefocus	S1_T11111	1	1	Single	Level	nofocus	262.23487394	269.963696	228.6003031	41.3633929	51.1608605475	195.016451
8721	2020301_saang1_s2_m2_r2_TD	2020301	B1	saang1_s2_m2_r2	272.7610412	52.05405208	1	21	TD	r2	m2	s2	saang1	narrow_medial	narrow	2	prefocus	S1_T11111	1	1	Single	Level	nofocus	264.192431205	273.3789344	248.3284653	25.0504691	52.5604566665	200.482568
8741	2020301_tsa1_v_m2_r2_TD	2020301	B1	tsa1_v_m2_r2	246.0312632	48.75175712	1	41	TD	r2	m2	v	tsa1	narrow_medial	narrow	3	onfocus	S1_T11111	1	1	Single	Level	onfocus	236.68160764	246.0312632	229.7012203	16.3300429	50.7405942025	192.4504584
8761	2020301_fei1_o1_m2_r2_TD	2020301	B1	fei1_o1_m2_r2	246.7205951	50.66820188	1	61	TD	r2	m2	o1	fei1	narrow_medial	narrow	4	postfocus	S1_T11111	1	1	Single	Level	nofocus	242.853499555	246.7205951	239.6350675	7.08552760000001	52.5592335085	184.6613889
8781	2020301_gei1_o2_m2_r2_TD	2020301	B1	gei1_o2_m2_r2	244.6631662	49.8565331	1	81	TD	r2	m2	o2	gei1	narrow_medial	narrow	5	postfocus	S1_T11111	1	1	Single	Level	nofocus	238.755686055	251.624969	235.0311294	16.5938396	50.0494094445	358.2439987
8801	2020301_zoeng1_s1_i2_r2_TD	2020301	B1	zoeng1_s1_i2_r2	268.2367346	48.61461537	1	1	TD	r2	i2	s1	zoeng1	narrow_initial	narrow	1	onfocus	S1_T11111	1	1	Single	Level	onfocus	247.533890855	268.2367346	238.8478102	29.3889244	50.849525034	246.7238959
8821	2020301_saang1_s2_i2_r2_TD	2020301	B1	saang1_s2_i2_r2	251.0386317	42.99344417	1	21	TD	r2	i2	s2	saang1	narrow_initial	narrow	2	onfocus	S1_T11111	1	1	Single	Level	onfocus	242.077319845	252.0776534	238.9070624	13.170591	47.6384836285	238.0370952
8841	2020301_tsa1_v_i2_r2_TD	2020301	B1	tsa1_v_i2_r2	242.7878843	44.45745345	1	41	TD	r2	i2	v	tsa1	narrow_initial	narrow	3	postfocus	S1_T11111	1	1	Single	Level	nofocus	240.953689515	249.5585304	237.3319819	12.2265485	47.636179869	197.1714853
8861	2020301_fei1_o1_i2_r2_TD	2020301	B1	fei1_o1_i2_r2	248.0748089	43.69689442	1	61	TD	r2	i2	o1	fei1	narrow_initial	narrow	4	postfocus	S1_T11111	1	1	Single	Level	nofocus	233.43433509	248.0748089	229.1605468	18.9142621	47.426364284	190.9502214
8881	2020301_gei1_o2_i2_r2_TD	2020301	B1	gei1_o2_i2_r2	249.4977223	45.46531435	1	81	TD	r2	i2	o2	gei1	narrow_initial	narrow	5	postfocus	S1_T11111	1	1	Single	Level	nofocus	232.12164053	249.4977223	226.7703615	22.7273608	48.0210725825	332.02886
8901	2020301_zoeng1_s1_m3_r2_TD	2020301	B1	zoeng1_s1_m3_r2	267.0231339	51.89664845	1	1	TD	r2	m3	s1	zoeng1	contrastive_medial	contrastive	1	prefocus	S1_T11111	1	1	Single	Level	nofocus	260.36622158	267.0231339	250.7134494	16.3096845	51.0421372775	206.6034851
8921	2020301_saang1_s2_m3_r2_TD	2020301	B1	saang1_s2_m3_r2	266.1262299	46.49235002	1	21	TD	r2	m3	s2	saang1	contrastive_medial	contrastive	2	prefocus	S1_T11111	1	1	Single	Level	nofocus	251.889730155	266.1262299	247.5854259	18.540804	49.5936395295	182.2789116
8941	2020301_tsa1_v_m3_r2_TD	2020301	B1	tsa1_v_m3_r2	251.4825485	48.68484939	1	41	TD	r2	m3	v	tsa1	contrastive_medial	contrastive	3	onfocus	S1_T11111	1	1	Single	Level	onfocus	220.999182815	251.4825485	207.0766736	44.4058749	51.4223493015	196.5443967
8961	2020301_fei1_o1_m3_r2_TD	2020301	B1	fei1_o1_m3_r2	241.1249785	50.09914998	1	61	TD	r2	m3	o1	fei1	contrastive_medial	contrastive	4	postfocus	S1_T11111	1	1	Single	Level	nofocus	219.818995455	241.1249785	211.8526005	29.272378	50.359710823	153.5412524
8981	2020301_gei1_o2_m3_r2_TD	2020301	B1	gei1_o2_m3_r2	212.5617554	45.60479801	1	81	TD	r2	m3	o2	gei1	contrastive_medial	contrastive	5	postfocus	S1_T11111	1	1	Single	Level	nofocus	204.742802995	213.4941434	183.814751	29.6793924	46.8741151005	267.9591837
9001	2020301_jyun2_s1_f2_r2_TD	2020301	B1	jyun2_s1_f2_r2	161.0275255	42.91412601	1	1	TD	r2	f2	s1	jyun2	narrow_final	narrow	1	prefocus	S2_T22222	2	2	Single	Rising	nofocus	168.567114815	283.6794767	132.8443862	150.8350905	49.202846054	281.9586168
9021	2020301_jyun2_s2_f2_r2_TD	2020301	B1	jyun2_s2_f2_r2	284.6034002	54.52411104	1	21	TD	r2	f2	s2	jyun2	narrow_final	narrow	2	prefocus	S2_T22222	2	2	Single	Rising	nofocus	277.1880998	285.0586611	239.0949785	45.9636826	55.725633269	157.2717481
9041	2020301_mo2_v_f2_r2_TD	2020301	B1	mo2_v_f2_r2	202.9199123	50.13982359	1	41	TD	r2	f2	v	mo2	narrow_final	narrow	3	prefocus	S2_T22222	2	2	Single	Rising	nofocus	228.607309305	259.504374	170.6838963	88.8204777	51.89318226	180.6111111
9061	2020301_gau2_o1_f2_r2_TD	2020301	B1	gau2_o1_f2_r2	271.4592205	54.43464164	1	61	TD	r2	f2	o1	gau2	narrow_final	narrow	4	onfocus	S2_T22222	2	2	Single	Rising	onfocus	245.61069691	271.4592205	234.4767532	36.9824673	58.380302064	257.6353982
9081	2020301_zai2_o2_f2_r2_TD	2020301	B1	zai2_o2_f2_r2	246.398217	50.93748639	1	81	TD	r2	f2	o2	zai2	narrow_final	narrow	5	onfocus	S2_T22222	2	2	Single	Rising	onfocus	143.65275717	246.398217	107.2651001	139.1331169	52.1265243105	575.53616
9101	2020301_zoeng1_s1_f3_r2_TD	2020301	B1	zoeng1_s1_f3_r2	187.2012827	49.9034686	1	1	TD	r2	f3	s1	zoeng1	contrastive_final	contrastive	1	prefocus	S1_T11111	1	1	Single	Level	nofocus	227.82994195	241.0530714	187.2012827	53.8517887	52.408022886	322.2405518
9121	2020301_saang1_s2_f3_r2_TD	2020301	B1	saang1_s2_f3_r2	170.4656251	47.81513295	1	21	TD	r2	f3	s2	saang1	contrastive_final	contrastive	2	prefocus	S1_T11111	1	1	Single	Level	nofocus	225.254569455	250.4270988	147.0192605	103.4078383	51.555650414	275.600394
9141	2020301_tsa1_v_f3_r2_TD	2020301	B1	tsa1_v_f3_r2	248.1493309	46.26198397	1	41	TD	r2	f3	v	tsa1	contrastive_final	contrastive	3	prefocus	S1_T11111	1	1	Single	Level	nofocus	186.42106099	248.1493309	114.6015253	133.5478056	50.2993479145	214.4088111
9161	2020301_fei1_o1_f3_r2_TD	2020301	B1	fei1_o1_f3_r2	164.174317	47.55031248	1	61	TD	r2	f3	o1	fei1	contrastive_final	contrastive	4	onfocus	S1_T11111	1	1	Single	Level	onfocus	209.991137155	252.300331	136.5214764	115.7788546	50.279163873	201.1105029
9181	2020301_gei1_o2_f3_r2_TD	2020301	B1	gei1_o2_f3_r2	252.9691111	47.36049041	1	81	TD	r2	f3	o2	gei1	contrastive_final	contrastive	5	onfocus	S1_T11111	1	1	Single	Level	onfocus	230.30488166	252.9691111	216.2208232	36.7482879	48.3130937445	327.2110523
9201	2020301_zoeng1_s1_i3_r2_TD	2020301	B1	zoeng1_s1_i3_r2	166.820264	45.59382506	1	1	TD	r2	i3	s1	zoeng1	contrastive_initial	contrastive	1	onfocus	S1_T11111	1	1	Single	Level	onfocus	125.80575687	166.820264	119.8384983	46.9817657	49.6200088835	157.4557823
9221	2020301_saang1_s2_i3_r2_TD	2020301	B1	saang1_s2_i3_r2	122.4943846	46.27255414	1	21	TD	r2	i3	s2	saang1	contrastive_initial	contrastive	2	onfocus	S1_T11111	1	1	Single	Level	onfocus	178.437246975	232.4027127	120.2004343	112.2022784	51.165345599	188.6877144
9241	2020301_tsa1_v_i3_r2_TD	2020301	B1	tsa1_v_i3_r2	166.1453232	46.88489687	1	41	TD	r2	i3	v	tsa1	contrastive_initial	contrastive	3	postfocus	S1_T11111	1	1	Single	Level	nofocus	110.615567785	166.1453232	91.1550021	74.9903211	48.39562521	157.4202668
9261	2020301_fei1_o1_i3_r2_TD	2020301	B1	fei1_o1_i3_r2	113.7842938	47.42610984	1	61	TD	r2	i3	o1	fei1	contrastive_initial	contrastive	4	postfocus	S1_T11111	1	1	Single	Level	nofocus	110.627201445	113.7842938	109.5050298	4.279264	49.29710973	169.5658662
9281	2020301_gei1_o2_i3_r2_TD	2020301	B1	gei1_o2_i3_r2	113.1044442	47.16934166	1	81	TD	r2	i3	o2	gei1	contrastive_initial	contrastive	5	postfocus	S1_T11111	1	1	Single	Level	nofocus	192.22706294	251.5961639	113.1044442	138.4917197	50.7042789945	269.7482099
9301	2020301_sau3_s1_i3_r2_TD	2020301	B1	sau3_s1_i3_r2	262.4271914	48.40496307	1	1	TD	r2	i3	s1	sau3	contrastive_initial	contrastive	1	onfocus	S3_T33333	3	3	Single	Level	onfocus	247.778417625	262.4271914	243.3275096	19.0996818	53.091630848	241.1465677
9321	2020301_sau3_s2_i3_r2_TD	2020301	B1	sau3_s2_i3_r2	250.9047147	46.56702101	1	21	TD	r2	i3	s2	sau3	contrastive_initial	contrastive	2	onfocus	S3_T33333	3	3	Single	Level	onfocus	229.8304618	250.9047147	206.362563	44.5421517	52.214311686	214.6173469
9341	2020301_sik3_v_i3_r2_TD	2020301	B1	sik3_v_i3_r2	179.3570899	45.02421245	1	41	TD	r2	i3	v	sik3	contrastive_initial	contrastive	3	postfocus	S3_T33333	3	3	Single	Level	nofocus	182.00603862	194.0039147	165.6279743	28.3759404	46.0993157215	113.1945794
9361	2020301_baak3_o1_i3_r2_TD	2020301	B1	baak3_o1_i3_r2	202.9702921	45.40066858	1	61	TD	r2	i3	o1	baak3	contrastive_initial	contrastive	4	postfocus	S3_T33333	3	3	Single	Level	nofocus	192.327159455	208.9928274	178.4454481	30.5473793	44.0306577415	139.4795251
9381	2020301_baak3_o2_i3_r2_TD	2020301	B1	baak3_o2_i3_r2	178.9803016	46.19374408	1	81	TD	r2	i3	o2	baak3	contrastive_initial	contrastive	5	postfocus	S3_T33333	3	3	Single	Level	nofocus	186.973204095	228.2498944	178.9803016	49.2695928	44.873619549	127.5913328
9401	2020301_zoeng1_s1_f2_r2_TD	2020301	B1	zoeng1_s1_f2_r2	252.3572732	49.14071169	1	1	TD	r2	f2	s1	zoeng1	narrow_final	narrow	1	prefocus	S1_T11111	1	1	Single	Level	nofocus	262.563929015	268.9031884	252.3572732	16.5459152	50.8770668905	229.0452468
9421	2020301_saang1_s2_f2_r2_TD	2020301	B1	saang1_s2_f2_r2	263.1023572	48.04380649	1	21	TD	r2	f2	s2	saang1	narrow_final	narrow	2	prefocus	S1_T11111	1	1	Single	Level	nofocus	257.2089818	263.1023572	250.7849511	12.3174061	49.962272946	215.0037793
9441	2020301_tsa1_v_f2_r2_TD	2020301	B1	tsa1_v_f2_r2	251.7789843	48.76314742	1	41	TD	r2	f2	v	tsa1	narrow_final	narrow	3	prefocus	S1_T11111	1	1	Single	Level	nofocus	251.35714049	255.1504891	249.9431565	5.2073326	50.125776317	133.9043158
9461	2020301_fei1_o1_f2_r2_TD	2020301	B1	fei1_o1_f2_r2	258.1611489	47.85954082	1	61	TD	r2	f2	o1	fei1	narrow_final	narrow	4	onfocus	S1_T11111	1	1	Single	Level	onfocus	250.23020746	258.1611489	246.2076785	11.9534704	51.1662487195	162.6773861
9481	2020301_gei1_o2_f2_r2_TD	2020301	B1	gei1_o2_f2_r2	258.6098949	50.28477659	1	81	TD	r2	f2	o2	gei1	narrow_final	narrow	5	onfocus	S1_T11111	1	1	Single	Level	onfocus	245.65462012	258.6098949	241.7342747	16.8756202	50.5507217235	288.4328032
9501	2020301_zoeng1_s1_b2_r2_TD	2020301	B1	zoeng1_s1_b2_r2	250.7702762	48.84040807	1	1	TD	r2	b2	s1	zoeng1	broad	broad	1	broadfocus	S1_T11111	1	1	Single	Level	broadfocus	242.57999128	250.7702762	238.5782671	12.1920091	50.41353832	167.5110272
9521	2020301_saang1_s2_b2_r2_TD	2020301	B1	saang1_s2_b2_r2	243.1323855	47.34103627	1	21	TD	r2	b2	s2	saang1	broad	broad	2	broadfocus	S1_T11111	1	1	Single	Level	broadfocus	243.159356845	244.7867064	239.824892	4.96181440000001	49.8249119725	208.4395734
9541	2020301_tsa1_v_b2_r2_TD	2020301	B1	tsa1_v_b2_r2	244.8242468	47.45447931	1	41	TD	r2	b2	v	tsa1	broad	broad	3	broadfocus	S1_T11111	1	1	Single	Level	broadfocus	237.420985445	244.9315987	233.6218625	11.3097362	49.950439955	163.5586953
9561	2020301_fei1_o1_b2_r2_TD	2020301	B1	fei1_o1_b2_r2	237.9041305	46.08988913	1	61	TD	r2	b2	o1	fei1	broad	broad	4	broadfocus	S1_T11111	1	1	Single	Level	broadfocus	233.83659583	241.8104693	229.8188498	11.9916195	48.357552717	155.9324047
9581	2020301_gei1_o2_b2_r2_TD	2020301	B1	gei1_o2_b2_r2	247.8708896	48.46778393	1	81	TD	r2	b2	o2	gei1	broad	broad	5	broadfocus	S1_T11111	1	1	Single	Level	broadfocus	236.609624775	256.562974	230.386298	26.176676	49.2505410055	261.6815244
9601	2020301_sau3_s1_f2_r2_TD	2020301	B1	sau3_s1_f2_r2	267.0957611	43.25843518	1	1	TD	r2	f2	s1	sau3	narrow_final	narrow	1	prefocus	S3_T33333	3	3	Single	Level	nofocus	245.32050315	267.0957611	237.5876533	29.5081078	48.3065055375	125.6344846
9621	2020301_sau3_s2_f2_r2_TD	2020301	B1	sau3_s2_f2_r2	239.3962629	43.34345437	1	21	TD	r2	f2	s2	sau3	narrow_final	narrow	2	prefocus	S3_T33333	3	3	Single	Level	nofocus	235.96383901	239.8598009	233.5837692	6.2760317	47.328647058	151.4033762
9641	2020301_sik3_v_f2_r2_TD	2020301	B1	sik3_v_f2_r2	241.6776669	42.60670762	1	41	TD	r2	f2	v	sik3	narrow_final	narrow	3	prefocus	S3_T33333	3	3	Single	Level	nofocus	230.73399937	241.6776669	193.5597078	48.1179591	44.9718902235	86.21725516
9661	2020301_baak3_o1_f2_r2_TD	2020301	B1	baak3_o1_f2_r2	163.089379	39.99867125	1	61	TD	r2	f2	o1	baak3	narrow_final	narrow	4	onfocus	S3_T33333	3	3	Single	Level	onfocus	124.254064725	163.089379	111.3389086	51.7504704	43.4083220235	111.7094986
9681	2020301_baak3_o2_f2_r2_TD	2020301	B1	baak3_o2_f2_r2	193.5555776	46.51908573	1	81	TD	r2	f2	o2	baak3	narrow_final	narrow	5	onfocus	S3_T33333	3	3	Single	Level	onfocus	219.77529597	229.8358651	193.5555776	36.2802875	49.705498683	161.0204082
9701	2020301_jyun2_s1_i2_r2_TD	2020301	B1	jyun2_s1_i2_r2	227.0739869	48.1852366	1	1	TD	r2	i2	s1	jyun2	narrow_initial	narrow	1	onfocus	S2_T22222	2	2	Single	Rising	onfocus	220.084958995	228.2838823	215.1037591	13.1801232	52.8027472215	239.7637944
9721	2020301_jyun2_s2_i2_r2_TD	2020301	B1	jyun2_s2_i2_r2	213.4717209	51.39421009	1	21	TD	r2	i2	s2	jyun2	narrow_initial	narrow	2	onfocus	S2_T22222	2	2	Single	Rising	onfocus	204.744731175	213.4717209	202.1355288	11.3361921	50.3093087415	208.2641609
9741	2020301_mo2_v_i2_r2_TD	2020301	B1	mo2_v_i2_r2	204.1815772	48.22972081	1	41	TD	r2	i2	v	mo2	narrow_initial	narrow	3	postfocus	S2_T22222	2	2	Single	Rising	nofocus	196.04800201	204.1815772	177.5304572	26.65112	46.6435969895	221.913363
9761	2020301_gau2_o1_i2_r2_TD	2020301	B1	gau2_o1_i2_r2	137.8028776	45.75427216	1	61	TD	r2	i2	o1	gau2	narrow_initial	narrow	4	postfocus	S2_T22222	2	2	Single	Rising	nofocus	98.562505235	137.8028776	92.55431078	45.24856682	46.2639211015	190.0525321
9781	2020301_zai2_o2_i2_r2_TD	2020301	B1	zai2_o2_i2_r2	97.31043318	46.17247031	1	81	TD	r2	i2	o2	zai2	narrow_initial	narrow	5	postfocus	S2_T22222	2	2	Single	Rising	nofocus	98.5292344635	123.3304956	82.80637112	40.52412448	44.1284457845	358.074338
9801	2020301_jyun2_s1_b2_r2_TD	2020301	B1	jyun2_s1_b2_r2	197.8930624	50.0355446	1	1	TD	r2	b2	s1	jyun2	broad	broad	1	broadfocus	S2_T22222	2	2	Single	Rising	broadfocus	238.09569689	245.1170681	197.8930624	47.2240057	54.8256288985	230.1763096
9821	2020301_jyun2_s2_b2_r2_TD	2020301	B1	jyun2_s2_b2_r2	237.0514425	55.10017468	1	21	TD	r2	b2	s2	jyun2	broad	broad	2	broadfocus	S2_T22222	2	2	Single	Rising	broadfocus	228.53194297	237.0514425	224.1591888	12.8922537	54.077571368	216.9459905
9841	2020301_mo2_v_b2_r2_TD	2020301	B1	mo2_v_b2_r2	222.1667646	53.21682228	1	41	TD	r2	b2	v	mo2	broad	broad	3	broadfocus	S2_T22222	2	2	Single	Rising	broadfocus	201.545538755	222.1667646	187.5828573	34.5839073	50.9125314815	195.755543
9861	2020301_gau2_o1_b2_r2_TD	2020301	B1	gau2_o1_b2_r2	184.8872663	44.9896026	1	61	TD	r2	b2	o1	gau2	broad	broad	4	broadfocus	S2_T22222	2	2	Single	Rising	broadfocus	182.853404015	193.8839187	174.8333114	19.0506073	46.782154001	181.1852822
9881	2020301_zai2_o2_b2_r2_TD	2020301	B1	zai2_o2_b2_r2	183.6919087	43.11904505	1	81	TD	r2	b2	o2	zai2	broad	broad	5	broadfocus	S2_T22222	2	2	Single	Rising	broadfocus	168.431569125	238.5097915	124.3838293	114.1259622	43.06395752	301.0005233
9901	2020301_jyun2_s1_m3_r2_TD	2020301	B1	jyun2_s1_m3_r2	256.2870842	46.08221469	1	1	TD	r2	m3	s1	jyun2	contrastive_medial	contrastive	1	prefocus	S2_T22222	2	2	Single	Rising	nofocus	237.41337157	258.4488396	230.1437581	28.3050815	51.9971540665	190.9141156
9921	2020301_jyun2_s2_m3_r2_TD	2020301	B1	jyun2_s2_m3_r2	232.0712569	52.40087143	1	21	TD	r2	m3	s2	jyun2	contrastive_medial	contrastive	2	prefocus	S2_T22222	2	2	Single	Rising	nofocus	228.00943704	232.0712569	221.9965122	10.0747447	52.202511193	257.5825505
9941	2020301_mo2_v_m3_r2_TD	2020301	B1	mo2_v_m3_r2	219.0846607	51.00132068	1	41	TD	r2	m3	v	mo2	contrastive_medial	contrastive	3	onfocus	S2_T22222	2	2	Single	Rising	onfocus	207.512582595	219.0846607	183.6517155	35.4329452	48.8870844935	214.2646084
9961	2020301_gau2_o1_m3_r2_TD	2020301	B1	gau2_o1_m3_r2	145.2657238	43.21899128	1	61	TD	r2	m3	o1	gau2	contrastive_medial	contrastive	4	postfocus	S2_T22222	2	2	Single	Rising	nofocus	117.793418565	155.1060161	104.3688855	50.7371306	43.9280555775	173.1623932
9981	2020301_zai2_o2_m3_r2_TD	2020301	B1	zai2_o2_m3_r2	179.2275952	41.99650754	1	81	TD	r2	m3	o2	zai2	contrastive_medial	contrastive	5	postfocus	S2_T22222	2	2	Single	Rising	nofocus	198.349758045	205.9453828	179.2275952	26.7177876	41.026883251	254.5892203
10001	2020301_sau3_s1_b2_r2_TD	2020301	B1	sau3_s1_b2_r2	216.1193516	48.57650632	1	1	TD	r2	b2	s1	sau3	broad	broad	1	broadfocus	S3_T33333	3	3	Single	Level	broadfocus	221.503243305	230.7177191	216.1193516	14.5983675	53.251835918	215.1891156
10021	2020301_sau3_s2_b2_r2_TD	2020301	B1	sau3_s2_b2_r2	233.681269	46.19753605	1	21	TD	r2	b2	s2	sau3	broad	broad	2	broadfocus	S3_T33333	3	3	Single	Level	broadfocus	231.11471288	237.3469543	228.8449112	8.50204309999998	48.0411981085	171.0222039
10041	2020301_sik3_v_b2_r2_TD	2020301	B1	sik3_v_b2_r2	239.0745281	45.43934556	1	41	TD	r2	b2	v	sik3	broad	broad	3	broadfocus	S3_T33333	3	3	Single	Level	broadfocus	218.889797195	239.0745281	205.0742902	34.0002379	47.026937158	76.00151172
10061	2020301_baak3_o1_b2_r2_TD	2020301	B1	baak3_o1_b2_r2	211.547569	48.8408751	1	61	TD	r2	b2	o1	baak3	broad	broad	4	broadfocus	S3_T33333	3	3	Single	Level	broadfocus	201.445801565	216.1866806	189.964469	26.2222116	49.2286664425	132.4308872
10081	2020301_baak3_o2_b2_r2_TD	2020301	B1	baak3_o2_b2_r2	193.7491681	49.20092885	1	81	TD	r2	b2	o2	baak3	broad	broad	5	broadfocus	S3_T33333	3	3	Single	Level	broadfocus	190.762864695	209.982167	183.496751	26.485416	50.0256450815	101.8234127
10101	2020301_sau3_s1_m2_r2_TD	2020301	B1	sau3_s1_m2_r2	231.1300758	48.79904192	1	1	TD	r2	m2	s1	sau3	narrow_medial	narrow	1	prefocus	S3_T33333	3	3	Single	Level	nofocus	229.71224806	237.5999443	225.7531185	11.8468258	51.0968017835	165.4075559
10121	2020301_sau3_s2_m2_r2_TD	2020301	B1	sau3_s2_m2_r2	228.3167988	45.32106585	1	21	TD	r2	m2	s2	sau3	narrow_medial	narrow	2	prefocus	S3_T33333	3	3	Single	Level	nofocus	220.879731565	230.9244935	216.2594755	14.665018	49.121413222	151.8474284
10141	2020301_sik3_v_m2_r2_TD	2020301	B1	sik3_v_m2_r2	235.6448763	46.82223204	1	41	TD	r2	m2	v	sik3	narrow_medial	narrow	3	onfocus	S3_T33333	3	3	Single	Level	onfocus	217.671032965	235.6448763	206.0435078	29.6013685	50.194234339	108.4148243
10161	2020301_baak3_o1_m2_r2_TD	2020301	B1	baak3_o1_m2_r2	211.8444126	47.60799319	1	61	TD	r2	m2	o1	baak3	narrow_medial	narrow	4	postfocus	S3_T33333	3	3	Single	Level	nofocus	207.352448	213.2909647	203.9308211	9.36014359999999	48.370987026	143.8084931
10181	2020301_baak3_o2_m2_r2_TD	2020301	B1	baak3_o2_m2_r2	207.14908	46.30572851	1	81	TD	r2	m2	o2	baak3	narrow_medial	narrow	5	postfocus	S3_T33333	3	3	Single	Level	nofocus	208.299790965	208.8216702	207.14908	1.6725902	47.236462656	86.85907696
10201	2020301_ma4_s1_b1_r1_TD	2020301	B2	ma4_s1_b1_r1	289.2531715	39.05156977	1	1	TD	r1	b1	s1	ma4	baseline_follow	baseline	1	baseline	S4_T44444	4	4	Single	Level	baseline	233.651544805	289.2531715	217.4701419	71.7830296	52.0394795975	486.6277652
10221	2020301_ma4_s2_b1_r1_TD	2020301	B2	ma4_s2_b1_r1	219.0197495	54.36000983	1	21	TD	r1	b1	s2	ma4	baseline_follow	baseline	2	baseline	S4_T44444	4	4	Single	Level	baseline	227.795741975	233.8141504	219.0197495	14.7944009	54.845215363	542.3738627
10241	2020301_fu4_v_b1_r1_TD	2020301	B2	fu4_v_b1_r1	254.1602797	48.12738304	1	41	TD	r1	b1	v	fu4	baseline_follow	baseline	3	baseline	S4_T44444	4	4	Single	Level	baseline	238.43032178	255.4106593	230.4838187	24.9268406	55.6347939755	275.1804341
10261	2020301_maang4_o1_b1_r1_TD	2020301	B2	maang4_o1_b1_r1	228.9144591	55.12839817	1	61	TD	r1	b1	o1	maang4	baseline_follow	baseline	4	baseline	S4_T44444	4	4	Single	Level	baseline	195.02535043	228.9144591	166.4032279	62.5112312	53.18460915	342.3369134
10281	2020301_jan4_o2_b1_r1_TD	2020301	B2	jan4_o2_b1_r1	191.4672443	53.96424894	1	81	TD	r1	b1	o2	jyan4	baseline_follow	baseline	5	baseline	S4_T44444	4	4	Single	Level	baseline	192.72828425	197.329561	184.0431608	13.2864002	54.2177083465	NA
10301	2020301_lok6_s1_b1_r1_TD	2020301	B2	lok6_s1_b1_r1	215.2623199	46.71132917	1	1	TD	r1	b1	s1	lok6	baseline_follow	baseline	1	baseline	S6_T66666	6	6	Single	Level	baseline	219.784316915	238.9066337	197.5537936	41.3528401	56.390234711	198.6780045
10321	2020301_lok6_s2_b1_r1_TD	2020301	B2	lok6_s2_b1_r1	210.1196792	50.07129652	1	21	TD	r1	b1	s2	lok6	baseline_follow	baseline	2	baseline	S6_T66666	6	6	Single	Level	baseline	208.951004605	217.5177821	193.0252198	24.4925623	56.7715616	255.0188964
10341	2020301_waa6_v_b1_r1_TD	2020301	B2	waa6_v_b1_r1	192.9097448	47.20532027	1	41	TD	r1	b1	v	waa6	baseline_follow	baseline	3	baseline	S6_T66666	6	6	Single	Level	baseline	192.777647475	216.1263887	130.8820019	85.2443868	55.101637801	260.4333585
10361	2020301_jyut6_o1_b1_r1_TD	2020301	B2	jyut6_o1_b1_r1	155.7467932	38.07186032	1	61	TD	r1	b1	o1	jyut6	baseline_follow	baseline	4	baseline	S6_T66666	6	6	Single	Level	baseline	189.212454075	199.3211663	155.7467932	43.5743731	51.4254873545	232.3261527
10381	2020301_loeng6_o2_b1_r1_TD	2020301	B2	loeng6_o2_b1_r1	209.6558654	48.18373613	1	81	TD	r1	b1	o2	loeng6	baseline_follow	baseline	5	baseline	S6_T66666	6	6	Single	Level	baseline	203.54363476	232.8420831	167.3621785	65.4799046	51.1095145	243.4442825
10401	2020301_ngaa5_s1_b1_r1_TD	2020301	B2	ngaa5_s1_b1_r1	238.2378261	49.3326661	1	1	TD	r1	b1	s1	ngaa5	baseline_follow	baseline	1	baseline	S5_T5555	5	5	Single	Rising	baseline	223.219269425	250.2509414	208.9187378	41.3322036	53.6902189495	307.97889
10421	2020301_ngaa5_s2_b1_r1_TD	2020301	B2	ngaa5_s2_b1_r1	264.8766655	57.8243167	1	21	TD	r1	b1	s2	ngaa5	baseline_follow	baseline	2	baseline	S5_T5555	5	5	Single	Rising	baseline	237.24695501	283.7104265	214.0104609	69.6999656	54.5343118585	473.1631141
10441	2020301_maai5_v_b1_r1_TD	2020301	B2	maai5_v_b1_r1	252.2942116	55.59994207	1	41	TD	r1	b1	v	maai5	baseline_follow	baseline	3	baseline	S5_T5555	5	5	Single	Rising	baseline	214.588831205	252.2942116	186.2132827	66.0809289	52.556075281	357.4390101
10461	2020301_pou5_o1_b1_r1_TD	2020301	B2	pou5_o1_b1_r1	232.034564	47.59565219	1	61	TD	r1	b1	o1	pou5	baseline_follow	baseline	4	baseline	S5_T5555	5	5	Single	Rising	baseline	212.59875861	239.429816	188.1068533	51.3229627	53.4009365615	226.0702948
10481	2020301_pou5_o2_b1_r1_TD	2020301	B2	pou5_o2_b1_r1	240.6395983	49.59909974	1	81	TD	r1	b1	o2	pou5	baseline_follow	baseline	5	baseline	S5_T5555	5	5	Single	Rising	baseline	217.706559325	240.6395983	187.8881024	52.7514959	50.520964975	309.885247
10501	2020301_lok6_s1_b1_r2_TD	2020301	B2	lok6_s1_b1_r2	243.0969848	48.86782024	1	1	TD	r2	b1	s1	lok6	baseline_follow	baseline	1	baseline	S6_T66666	6	6	Single	Level	baseline	226.27350275	243.0969848	217.3822704	25.7147144	56.10087015	158.012023
10521	2020301_lok6_s2_b1_r2_TD	2020301	B2	lok6_s2_b1_r2	227.7311751	48.5869189	1	21	TD	r2	b1	s2	lok6	baseline_follow	baseline	2	baseline	S6_T66666	6	6	Single	Level	baseline	215.725746375	232.7536592	204.684609	28.0690502	53.80559563	195.7716553
10541	2020301_waa6_v_b1_r2_TD	2020301	B2	waa6_v_b1_r2	215.0366447	50.62846868	1	41	TD	r2	b1	v	waa6	baseline_follow	baseline	3	baseline	S6_T66666	6	6	Single	Level	baseline	209.283664495	223.8872162	190.9489116	32.9383046	54.0928655765	203.1557067
10561	2020301_jyut6_o1_b1_r2_TD	2020301	B2	jyut6_o1_b1_r2	214.7702879	48.24705041	1	61	TD	r2	b1	o1	jyut6	baseline_follow	baseline	4	baseline	S6_T66666	6	6	Single	Level	baseline	202.47725418	219.8549267	187.5412435	32.3136832	50.0899182615	165.4320988
10581	2020301_loeng6_o2_b1_r2_TD	2020301	B2	loeng6_o2_b1_r2	195.2166914	45.71736647	1	81	TD	r2	b1	o2	loeng6	baseline_follow	baseline	5	baseline	S6_T66666	6	6	Single	Level	baseline	204.05398107	210.1384861	194.8137998	15.3246863	50.7844945805	459.8685265
10601	2020301_ma4_s1_b1_r2_TD	2020301	B2	ma4_s1_b1_r2	235.9078339	46.7136615	1	1	TD	r2	b1	s1	ma4	baseline_follow	baseline	1	baseline	S4_T44444	4	4	Single	Level	baseline	232.61177328	250.7762091	209.0458991	41.73031	51.711646218	263.1361231
10621	2020301_ma4_s2_b1_r2_TD	2020301	B2	ma4_s2_b1_r2	211.0570121	51.2873506	1	21	TD	r2	b1	s2	ma4	baseline_follow	baseline	2	baseline	S4_T44444	4	4	Single	Level	baseline	207.888716465	228.681851	197.8960794	30.7857716	49.3228012035	262.223356
10641	2020301_fu4_v_b1_r2_TD	2020301	B2	fu4_v_b1_r2	234.1729222	43.69183454	1	41	TD	r2	b1	v	fu4	baseline_follow	baseline	3	baseline	S4_T44444	4	4	Single	Level	baseline	230.965524185	236.629628	227.9304156	8.69921239999999	48.3510687195	185.6386999
10661	2020301_maang4_o1_b1_r2_TD	2020301	B2	maang4_o1_b1_r2	228.0765389	46.19811381	1	61	TD	r2	b1	o1	maang4	baseline_follow	baseline	4	baseline	S4_T44444	4	4	Single	Level	baseline	210.368024115	228.2777627	198.9836447	29.294118	47.4464034555	249.0496347
10681	2020301_jan4_o2_b1_r2_TD	2020301	B2	jan4_o2_b1_r2	198.9218227	43.67776623	1	81	TD	r2	b1	o2	jyan4	baseline_follow	baseline	5	baseline	S4_T44444	4	4	Single	Level	baseline	201.690175765	222.1687077	198.486764	23.6819437	43.9214177275	NA
10701	2020301_ngaa5_s1_b1_r2_TD	2020301	B2	ngaa5_s1_b1_r2	235.3954049	44.70909885	1	1	TD	r2	b1	s1	ngaa5	baseline_follow	baseline	1	baseline	S5_T5555	5	5	Single	Rising	baseline	209.664300355	242.0506428	193.8002212	48.2504216	52.2447547665	298.5978836
10721	2020301_ngaa5_s2_b1_r2_TD	2020301	B2	ngaa5_s2_b1_r2	224.2081064	54.27025822	1	21	TD	r2	b1	s2	ngaa5	baseline_follow	baseline	2	baseline	S5_T5555	5	5	Single	Rising	baseline	214.57314877	234.1516901	198.0702147	36.0814754	52.092859921	415.3662383
10741	2020301_maai5_v_b1_r2_TD	2020301	B2	maai5_v_b1_r2	213.6241137	52.15459055	1	41	TD	r2	b1	v	maai5	baseline_follow	baseline	3	baseline	S5_T5555	5	5	Single	Rising	baseline	208.36139533	233.5084377	191.9019126	41.6065251	51.06446606	369.8841018
10761	2020301_pou5_o1_b1_r2_TD	2020301	B2	pou5_o1_b1_r2	206.6770269	51.63529998	1	61	TD	r2	b1	o1	pou5	baseline_follow	baseline	4	baseline	S5_T5555	5	5	Single	Rising	baseline	215.541138175	236.1259502	189.3029826	46.8229676	52.3797752855	184.9360807
10781	2020301_pou5_o2_b1_r2_TD	2020301	B2	pou5_o2_b1_r2	233.98192	44.27353977	1	81	TD	r2	b1	o2	pou5	baseline_follow	baseline	5	baseline	S5_T5555	5	5	Single	Rising	baseline	223.592392245	245.8170305	202.200601	43.6164295	49.12653099	321.2643441
10801	2020301_ngaa5_s1_m3_r1_TD	2020301	B2	ngaa5_s1_m3_r1	251.0853754	43.14633393	1	1	TD	r1	m3	s1	ngaa5	contrastive_medial	contrastive	1	prefocus	S5_T5555	5	5	Single	Rising	nofocus	238.26502758	268.6623192	213.3095506	55.3527686	51.7408885145	431.7297808
10821	2020301_ngaa5_s2_m3_r1_TD	2020301	B2	ngaa5_s2_m3_r1	266.8763789	54.12631679	1	21	TD	r1	m3	s2	ngaa5	contrastive_medial	contrastive	2	prefocus	S5_T5555	5	5	Single	Rising	nofocus	230.12862019	266.8763789	207.2234229	59.652956	51.6308473295	432.0518519
10841	2020301_maai5_v_m3_r1_TD	2020301	B2	maai5_v_m3_r1	236.084084	45.83868503	1	41	TD	r1	m3	v	maai5	contrastive_medial	contrastive	3	onfocus	S5_T5555	5	5	Single	Rising	onfocus	221.169466905	243.63788	211.2801251	32.3577549	53.0280397065	280.4840926
10861	2020301_pou5_o1_m3_r1_TD	2020301	B2	pou5_o1_m3_r1	232.1675819	45.98123865	1	61	TD	r1	m3	o1	pou5	contrastive_medial	contrastive	4	postfocus	S5_T5555	5	5	Single	Rising	nofocus	218.12496846	236.1690129	207.0304424	29.1385705	51.829196569	175.4359349
10881	2020301_pou5_o2_m3_r1_TD	2020301	B2	pou5_o2_m3_r1	239.1722809	47.70822145	1	81	TD	r1	m3	o2	pou5	contrastive_medial	contrastive	5	postfocus	S5_T5555	5	5	Single	Rising	nofocus	214.54996631	239.1722809	192.2015671	46.9707138	51.6384810515	238.5528021
10901	2020301_lok6_s1_i3_r1_TD	2020301	B2	lok6_s1_i3_r1	238.4933153	48.4777599	1	1	TD	r1	i3	s1	lok6	contrastive_initial	contrastive	1	onfocus	S6_T66666	6	6	Single	Level	onfocus	232.127846225	238.5700167	225.6648573	12.9051594	56.464193217	155.89619
10921	2020301_lok6_s2_i3_r1_TD	2020301	B2	lok6_s2_i3_r1	225.2871911	44.02845165	1	21	TD	r1	i3	s2	lok6	contrastive_initial	contrastive	2	onfocus	S6_T66666	6	6	Single	Level	onfocus	225.26517653	233.683562	208.0706512	25.6129108	57.0816220245	222.7518725
10941	2020301_waa6_v_i3_r1_TD	2020301	B2	waa6_v_i3_r1	201.558226	44.18414272	1	41	TD	r1	i3	v	waa6	contrastive_initial	contrastive	3	postfocus	S6_T66666	6	6	Single	Level	nofocus	213.18939603	220.8762218	201.558226	19.3179958	53.5299651255	175.2655348
10961	2020301_jyut6_o1_i3_r1_TD	2020301	B2	jyut6_o1_i3_r1	212.1040751	40.75309001	1	61	TD	r1	i3	o1	jyut6	contrastive_initial	contrastive	4	postfocus	S6_T66666	6	6	Single	Level	nofocus	212.04792462	219.005784	196.0772577	22.9285263	50.934490176	201.8679138
10981	2020301_loeng6_o2_i3_r1_TD	2020301	B2	loeng6_o2_i3_r1	204.6546582	46.43629824	1	81	TD	r1	i3	o2	loeng6	contrastive_initial	contrastive	5	postfocus	S6_T66666	6	6	Single	Level	nofocus	214.389552695	220.1213251	204.6546582	15.4666669	51.7035922095	370.5131576
11001	2020301_ma4_s1_m3_r1_TD	2020301	B2	ma4_s1_m3_r1	239.8278922	45.08895867	1	1	TD	r1	m3	s1	ma4	contrastive_medial	contrastive	1	prefocus	S4_T44444	4	4	Single	Level	nofocus	220.090514755	243.71313	199.8609383	43.8521917	51.694462501	327.8344671
11021	2020301_ma4_s2_m3_r1_TD	2020301	B2	ma4_s2_m3_r1	198.4221148	46.33913155	1	21	TD	r1	m3	s2	ma4	contrastive_medial	contrastive	2	prefocus	S4_T44444	4	4	Single	Level	nofocus	204.780595665	233.9249052	197.482111	36.4427942	46.067252799	295.5858446
11041	2020301_fu4_v_m3_r1_TD	2020301	B2	fu4_v_m3_r1	243.4522531	46.50364889	1	41	TD	r1	m3	v	fu4	contrastive_medial	contrastive	3	onfocus	S4_T44444	4	4	Single	Level	onfocus	230.523270195	247.1333082	222.3595579	24.7737503	52.95395137	298.845805
11061	2020301_maang4_o1_m3_r1_TD	2020301	B2	maang4_o1_m3_r1	225.9480008	53.35947735	1	61	TD	r1	m3	o1	maang4	contrastive_medial	contrastive	4	postfocus	S4_T44444	4	4	Single	Level	nofocus	203.617662125	225.9480008	184.5355569	41.4124439	50.9922758545	290.9854497
11081	2020301_jan4_o2_m3_r1_TD	2020301	B2	jan4_o2_m3_r1	225.2020185	40.05166752	1	81	TD	r1	m3	o2	jyan4	contrastive_medial	contrastive	5	postfocus	S4_T44444	4	4	Single	Level	nofocus	234.464284105	242.2890176	225.2020185	17.0869991	44.5034171025	NA
11101	2020301_ngaa5_s1_i2_r1_TD	2020301	B2	ngaa5_s1_i2_r1	245.2575272	45.12120712	1	1	TD	r1	i2	s1	ngaa5	narrow_initial	narrow	1	onfocus	S5_T5555	5	5	Single	Rising	onfocus	197.898047765	249.0041421	142.1257411	106.878401	50.9999636995	330.8487204
11121	2020301_ngaa5_s2_i2_r1_TD	2020301	B2	ngaa5_s2_i2_r1	166.6563992	42.40059822	1	21	TD	r1	i2	s2	ngaa5	narrow_initial	narrow	2	onfocus	S5_T5555	5	5	Single	Rising	onfocus	184.470762875	189.5046397	166.6563992	22.8482405	49.407055787	207.9525699
11141	2020301_maai5_v_i2_r1_TD	2020301	B2	maai5_v_i2_r1	184.3120228	43.11187003	1	41	TD	r1	i2	v	maai5	narrow_initial	narrow	3	postfocus	S5_T5555	5	5	Single	Rising	nofocus	181.482045925	209.6073281	171.2036469	38.4036812	49.024123718	317.7826909
11161	2020301_pou5_o1_i2_r1_TD	2020301	B2	pou5_o1_i2_r1	221.3253366	48.35407052	1	61	TD	r1	i2	o1	pou5	narrow_initial	narrow	4	postfocus	S5_T5555	5	5	Single	Rising	nofocus	223.303244785	224.3134105	221.3253366	2.98807389999999	47.9687801975	38.26908541
11181	2020301_pou5_o2_i2_r1_TD	2020301	B2	pou5_o2_i2_r1	219.7079632	45.37135635	1	81	TD	r1	i2	o2	pou5	narrow_initial	narrow	5	postfocus	S5_T5555	5	5	Single	Rising	nofocus	218.36067752	232.0042944	215.1500784	16.854216	45.072058792	129.1660368
11201	2020301_ma4_s1_m2_r1_TD	2020301	B2	ma4_s1_m2_r1	242.6641852	47.20824859	1	1	TD	r1	m2	s1	ma4	narrow_medial	narrow	1	prefocus	S4_T44444	4	4	Single	Level	nofocus	221.09719474	250.9471296	202.0062375	48.9408921	50.637642386	182.8202138
11221	2020301_ma4_s2_m2_r1_TD	2020301	B2	ma4_s2_m2_r1	207.3749077	50.24695355	1	21	TD	r1	m2	s2	ma4	narrow_medial	narrow	2	prefocus	S4_T44444	4	4	Single	Level	nofocus	218.798177555	252.4506085	205.1730449	47.2775636	51.3717254915	214.0303621
11241	2020301_fu4_v_m2_r1_TD	2020301	B2	fu4_v_m2_r1	253.6744101	44.41137793	1	41	TD	r1	m2	v	fu4	narrow_medial	narrow	3	onfocus	S4_T44444	4	4	Single	Level	onfocus	230.771105905	253.6744101	213.033733	40.6406771	48.9560957805	137.2777778
11261	2020301_maang4_o1_m2_r1_TD	2020301	B2	maang4_o1_m2_r1	208.0064714	43.7380164	1	61	TD	r1	m2	o1	maang4	narrow_medial	narrow	4	postfocus	S4_T44444	4	4	Single	Level	nofocus	200.791613015	208.0064714	195.8313614	12.17511	44.891851486	44.36107103
11281	2020301_jan4_o2_m2_r1_TD	2020301	B2	jan4_o2_m2_r1	194.5042707	44.95846864	1	81	TD	r1	m2	o2	jyan4	narrow_medial	narrow	5	postfocus	S4_T44444	4	4	Single	Level	nofocus	184.326258625	207.3173252	180.2318137	27.0855115	42.679754099	NA
11301	2020301_lok6_s1_f3_r1_TD	2020301	B2	lok6_s1_f3_r1	267.0198195	43.8131647	1	1	TD	r1	f3	s1	lok6	contrastive_final	contrastive	1	prefocus	S6_T66666	6	6	Single	Level	nofocus	225.66002292	288.2671551	190.8560645	97.4110906	53.277564773	185.7684832
11321	2020301_lok6_s2_f3_r1_TD	2020301	B2	lok6_s2_f3_r1	207.9132102	49.47830579	1	21	TD	r1	f3	s2	lok6	contrastive_final	contrastive	2	prefocus	S6_T66666	6	6	Single	Level	nofocus	204.055742105	222.4254248	177.9254468	44.499978	51.4483813125	238.4568801
11341	2020301_waa6_v_f3_r1_TD	2020301	B2	waa6_v_f3_r1	192.8297986	47.03308697	1	41	TD	r1	f3	v	waa6	contrastive_final	contrastive	3	prefocus	S6_T66666	6	6	Single	Level	nofocus	170.77247422	207.0715836	115.1672825	91.9043011	50.4526956035	183.6357452
11361	2020301_jyut6_o1_f3_r1_TD	2020301	B2	jyut6_o1_f3_r1	141.7139447	39.03177233	1	61	TD	r1	f3	o1	jyut6	contrastive_final	contrastive	4	onfocus	S6_T66666	6	6	Single	Level	onfocus	170.013223505	183.1439189	141.7139447	41.4299742	43.4157754	188.4013605
11381	2020301_loeng6_o2_f3_r1_TD	2020301	B2	loeng6_o2_f3_r1	190.5095491	41.95185449	1	81	TD	r1	f3	o2	loeng6	contrastive_final	contrastive	5	onfocus	S6_T66666	6	6	Single	Level	onfocus	184.250337875	201.2643483	167.9264557	33.3378926	49.0711601725	207.8393024
11401	2020301_lok6_s1_m3_r1_TD	2020301	B2	lok6_s1_m3_r1	214.6261363	40.34110617	1	1	TD	r1	m3	s1	lok6	contrastive_medial	contrastive	1	prefocus	S6_T66666	6	6	Single	Level	nofocus	232.95117984	251.0762725	212.946439	38.1298335	51.9535793825	214.1287743
11421	2020301_lok6_s2_m3_r1_TD	2020301	B2	lok6_s2_m3_r1	211.7187666	47.64858833	1	21	TD	r1	m3	s2	lok6	contrastive_medial	contrastive	2	prefocus	S6_T66666	6	6	Single	Level	nofocus	219.18003937	226.3107921	211.7187666	14.5920255	56.1429028825	182.4400871
11441	2020301_waa6_v_m3_r1_TD	2020301	B2	waa6_v_m3_r1	234.5807696	46.07042142	1	41	TD	r1	m3	v	waa6	contrastive_medial	contrastive	3	onfocus	S6_T66666	6	6	Single	Level	onfocus	226.32713586	243.3738681	207.9382966	35.4355715	54.199733415	174.6601974
11461	2020301_jyut6_o1_m3_r1_TD	2020301	B2	jyut6_o1_m3_r1	215.7505763	45.86777234	1	61	TD	r1	m3	o1	jyut6	contrastive_medial	contrastive	4	postfocus	S6_T66666	6	6	Single	Level	nofocus	216.72037532	222.3437126	210.3796419	11.9640707	54.603134052	101.8205868
11481	2020301_loeng6_o2_m3_r1_TD	2020301	B2	loeng6_o2_m3_r1	215.367488	44.90601216	1	81	TD	r1	m3	o2	loeng6	contrastive_medial	contrastive	5	postfocus	S6_T66666	6	6	Single	Level	nofocus	211.390250825	226.8461372	193.5780742	33.268063	54.663062532	195.5188425
11501	2020301_ma4_s1_b2_r1_TD	2020301	B2	ma4_s1_b2_r1	229.4667452	55.89582662	1	1	TD	r1	b2	s1	ma4	broad	broad	1	broadfocus	S4_T44444	4	4	Single	Level	broadfocus	243.16624608	258.3735588	227.6474784	30.7260804	53.08879356	400.4864725
11521	2020301_ma4_s2_b2_r1_TD	2020301	B2	ma4_s2_b2_r1	221.9051827	52.3970377	1	21	TD	r1	b2	s2	ma4	broad	broad	2	broadfocus	S4_T44444	4	4	Single	Level	broadfocus	215.438912255	221.9051827	209.5886474	12.3165353	51.32388859	521.1982009
11541	2020301_fu4_v_b2_r1_TD	2020301	B2	fu4_v_b2_r1	234.4123986	46.03606929	1	41	TD	r1	b2	v	fu4	broad	broad	3	broadfocus	S4_T44444	4	4	Single	Level	broadfocus	230.477778825	238.2615619	221.0948377	17.1667242	53.50666618	348.0371745
11561	2020301_maang4_o1_b2_r1_TD	2020301	B2	maang4_o1_b2_r1	217.5038442	52.00875066	1	61	TD	r1	b2	o1	maang4	broad	broad	4	broadfocus	S4_T44444	4	4	Single	Level	broadfocus	194.155108405	217.5038442	169.0930068	48.4108374	48.9249082695	298.0612245
11581	2020301_jan4_o2_b2_r1_TD	2020301	B2	jan4_o2_b2_r1	174.8138588	47.64364614	1	81	TD	r1	b2	o2	jyan4	broad	broad	5	broadfocus	S4_T44444	4	4	Single	Level	broadfocus	182.612796925	198.7378649	174.8138588	23.9240061	45.6602839355	NA
11601	2020301_lok6_s1_f2_r1_TD	2020301	B2	lok6_s1_f2_r1	232.063059	41.73491124	1	1	TD	r1	f2	s1	lok6	narrow_final	narrow	1	prefocus	S6_T66666	6	6	Single	Level	nofocus	224.589120175	244.6557761	206.8528132	37.8029629	53.5925898525	149.3626784
11621	2020301_lok6_s2_f2_r1_TD	2020301	B2	lok6_s2_f2_r1	207.0328275	45.96800528	1	21	TD	r1	f2	s2	lok6	narrow_final	narrow	2	prefocus	S6_T66666	6	6	Single	Level	nofocus	211.69171278	228.2866073	188.6844606	39.6021467	50.767644113	229.8377605
11641	2020301_waa6_v_f2_r1_TD	2020301	B2	waa6_v_f2_r1	194.4815729	33.93667988	1	41	TD	r1	f2	v	waa6	narrow_final	narrow	3	prefocus	S6_T66666	6	6	Single	Level	nofocus	195.42986889	205.7853448	184.6831933	21.1021515	49.0630931385	185.0075586
11661	2020301_jyut6_o1_f2_r1_TD	2020301	B2	jyut6_o1_f2_r1	200.9651679	43.09235774	1	61	TD	r1	f2	o1	jyut6	narrow_final	narrow	4	onfocus	S6_T66666	6	6	Single	Level	onfocus	206.220962105	212.283724	200.5871517	11.6965723	49.3789993325	108.6104212
11681	2020301_loeng6_o2_f2_r1_TD	2020301	B2	loeng6_o2_f2_r1	204.2983118	45.6778868	1	81	TD	r1	f2	o2	loeng6	narrow_final	narrow	5	onfocus	S6_T66666	6	6	Single	Level	onfocus	200.05418425	212.7130997	190.4395737	22.273526	46.9232829095	232.1678005
11701	2020301_ma4_s1_f3_r1_TD	2020301	B2	ma4_s1_f3_r1	206.7913764	45.18274488	1	1	TD	r1	f3	s1	ma4	contrastive_final	contrastive	1	prefocus	S4_T44444	4	4	Single	Level	nofocus	201.10693464	215.1957039	192.0948569	23.100847	49.210854606	254.239607
11721	2020301_ma4_s2_f3_r1_TD	2020301	B2	ma4_s2_f3_r1	198.6539908	48.07608354	1	21	TD	r1	f3	s2	ma4	contrastive_final	contrastive	2	prefocus	S4_T44444	4	4	Single	Level	nofocus	206.09280179	221.1341594	198.6539908	22.4801686	48.236719872	171.9540006
11741	2020301_fu4_v_f3_r1_TD	2020301	B2	fu4_v_f3_r1	226.8363299	46.34945715	1	41	TD	r1	f3	v	fu4	contrastive_final	contrastive	3	prefocus	S4_T44444	4	4	Single	Level	nofocus	213.98120168	227.4814679	196.1059268	31.3755411	50.426241127	86.26924973
11761	2020301_maang4_o1_f3_r1_TD	2020301	B2	maang4_o1_f3_r1	192.5352972	50.31462365	1	61	TD	r1	f3	o1	maang4	contrastive_final	contrastive	4	onfocus	S4_T44444	4	4	Single	Level	onfocus	190.46442629	195.8531926	181.1241576	14.729035	49.382846042	284.0887593
11781	2020301_jan4_o2_f3_r1_TD	2020301	B2	jan4_o2_f3_r1	195.411496	43.52709078	1	81	TD	r1	f3	o2	jyan4	contrastive_final	contrastive	5	onfocus	S4_T44444	4	4	Single	Level	onfocus	196.65163912	198.9153288	195.411496	3.5038328	44.45581684	NA
11801	2020301_ma4_s1_i3_r1_TD	2020301	B2	ma4_s1_i3_r1	200.5466325	38.85748344	1	1	TD	r1	i3	s1	ma4	contrastive_initial	contrastive	1	onfocus	S4_T44444	4	4	Single	Level	onfocus	194.25063202	202.302072	185.2241308	17.0779412	47.434611289	274.462585
11821	2020301_ma4_s2_i3_r1_TD	2020301	B2	ma4_s2_i3_r1	187.1537491	44.98406123	1	21	TD	r1	i3	s2	ma4	contrastive_initial	contrastive	2	onfocus	S4_T44444	4	4	Single	Level	onfocus	189.1599273	190.6028461	187.1537491	3.44909699999999	46.4263635695	240.1868732
11841	2020301_fu4_v_i3_r1_TD	2020301	B2	fu4_v_i3_r1	192.3949527	37.69614833	1	41	TD	r1	i3	v	fu4	contrastive_initial	contrastive	3	postfocus	S4_T44444	4	4	Single	Level	nofocus	194.10454693	195.2557219	192.3949527	2.86076919999999	37.5092915465	26.78976352
11861	2020301_maang4_o1_i3_r1_TD	2020301	B2	maang4_o1_i3_r1	196.5655227	38.26672099	1	61	TD	r1	i3	o1	maang4	contrastive_initial	contrastive	4	postfocus	S4_T44444	4	4	Single	Level	nofocus	199.32880972	201.190801	196.5655227	4.62527829999999	41.745443919	160.5177627
11881	2020301_jan4_o2_i3_r1_TD	2020301	B2	jan4_o2_i3_r1	201.8698179	35.60175627	1	81	TD	r1	i3	o2	jyan4	contrastive_initial	contrastive	5	postfocus	S4_T44444	4	4	Single	Level	nofocus	204.79892688	217.3717554	201.8698179	15.5019375	37.6653514635	NA
11901	2020301_lok6_s1_i2_r1_TD	2020301	B2	lok6_s1_i2_r1	227.6119825	46.37904319	1	1	TD	r1	i2	s1	lok6	narrow_initial	narrow	1	onfocus	S6_T66666	6	6	Single	Level	onfocus	262.005501475	328.7456557	226.8368555	101.9088002	54.47189304	118.143829
11921	2020301_lok6_s2_i2_r1_TD	2020301	B2	lok6_s2_i2_r1	284.4841786	46.52509556	1	21	TD	r1	i2	s2	lok6	narrow_initial	narrow	2	onfocus	S6_T66666	6	6	Single	Level	onfocus	191.709108835	284.4841786	143.2648654	141.2193132	53.0730572545	208.4445524
11941	2020301_waa6_v_i2_r1_TD	2020301	B2	waa6_v_i2_r1	192.3414553	50.80981541	1	41	TD	r1	i2	v	waa6	narrow_initial	narrow	3	postfocus	S6_T66666	6	6	Single	Level	nofocus	200.420956025	208.2268699	192.3414553	15.8854146	52.3608503185	169.2573696
11961	2020301_jyut6_o1_i2_r1_TD	2020301	B2	jyut6_o1_i2_r1	203.1391125	42.79706486	1	61	TD	r1	i2	o1	jyut6	narrow_initial	narrow	4	postfocus	S6_T66666	6	6	Single	Level	nofocus	205.627890095	208.6921178	202.404911	6.28720680000001	50.391567918	125.569323
11981	2020301_loeng6_o2_i2_r1_TD	2020301	B2	loeng6_o2_i2_r1	202.2029969	42.73999839	1	81	TD	r1	i2	o2	loeng6	narrow_initial	narrow	5	postfocus	S6_T66666	6	6	Single	Level	nofocus	203.38791813	221.2240012	201.9261307	19.2978705	44.546020606	201.9293273
12001	2020301_ma4_s1_f2_r1_TD	2020301	B2	ma4_s1_f2_r1	255.8767884	49.40264999	1	1	TD	r1	f2	s1	ma4	narrow_final	narrow	1	prefocus	S4_T44444	4	4	Single	Level	nofocus	250.891457545	289.9498774	232.085999	57.8638784	55.429351335	247.7667638
12021	2020301_ma4_s2_f2_r1_TD	2020301	B2	ma4_s2_f2_r1	230.5921613	54.99250466	1	21	TD	r1	f2	s2	ma4	narrow_final	narrow	2	prefocus	S4_T44444	4	4	Single	Level	nofocus	226.70394816	232.2624917	224.0192433	8.2432484	53.668118176	189.0879315
12041	2020301_fu4_v_f2_r1_TD	2020301	B2	fu4_v_f2_r1	235.1150284	46.82866055	1	41	TD	r1	f2	v	fu4	narrow_final	narrow	3	prefocus	S4_T44444	4	4	Single	Level	nofocus	230.63205757	236.0977157	224.9245803	11.1731354	52.5459724685	92.45167531
12061	2020301_maang4_o1_f2_r1_TD	2020301	B2	maang4_o1_f2_r1	223.4030127	54.46312228	1	61	TD	r1	f2	o1	maang4	narrow_final	narrow	4	onfocus	S4_T44444	4	4	Single	Level	onfocus	199.28667194	223.4030127	183.0756186	40.3273941	51.6950051265	258.5033503
12081	2020301_jan4_o2_f2_r1_TD	2020301	B2	jan4_o2_f2_r1	182.4587017	44.38664039	1	81	TD	r1	f2	o2	jyan4	narrow_final	narrow	5	onfocus	S4_T44444	4	4	Single	Level	onfocus	186.711985465	204.0787112	182.4587017	21.6200095	40.9824899805	NA
12101	2020301_lok6_s1_m2_r1_TD	2020301	B2	lok6_s1_m2_r1	228.5922143	41.50029568	1	1	TD	r1	m2	s1	lok6	narrow_medial	narrow	1	prefocus	S6_T66666	6	6	Single	Level	nofocus	243.420591265	253.7114399	228.5922143	25.1192256	49.7043153705	313.3965734
12121	2020301_lok6_s2_m2_r1_TD	2020301	B2	lok6_s2_m2_r1	231.3350036	49.37264574	1	21	TD	r1	m2	s2	lok6	narrow_medial	narrow	2	prefocus	S6_T66666	6	6	Single	Level	nofocus	221.39722573	233.2536472	194.2888241	38.9648231	52.8442811525	304.5677438
12141	2020301_waa6_v_m2_r1_TD	2020301	B2	waa6_v_m2_r1	204.1930163	46.04989189	1	41	TD	r1	m2	v	waa6	narrow_medial	narrow	3	onfocus	S6_T66666	6	6	Single	Level	onfocus	209.062413085	215.5241617	202.3617038	13.1624579	53.9806777825	182.0151172
12161	2020301_jyut6_o1_m2_r1_TD	2020301	B2	jyut6_o1_m2_r1	214.3852207	42.11110048	1	61	TD	r1	m2	o1	jyut6	narrow_medial	narrow	4	postfocus	S6_T66666	6	6	Single	Level	nofocus	220.6766299	222.3919443	214.3852207	8.00672360000002	46.9509039655	109.9478458
12181	2020301_loeng6_o2_m2_r1_TD	2020301	B2	loeng6_o2_m2_r1	221.6191748	44.57933461	1	81	TD	r1	m2	o2	loeng6	narrow_medial	narrow	5	postfocus	S6_T66666	6	6	Single	Level	nofocus	198.735107305	221.6981991	186.4041869	35.2940122	47.062086872	207.8484214
12201	2020301_ngaa5_s1_b2_r1_TD	2020301	B2	ngaa5_s1_b2_r1	203.3772158	44.46374083	1	1	TD	r1	b2	s1	ngaa5	broad	broad	1	broadfocus	S5_T5555	5	5	Single	Rising	broadfocus	218.18984357	232.6660069	203.3772158	29.2887911	52.970299918	426.6269841
12221	2020301_ngaa5_s2_b2_r1_TD	2020301	B2	ngaa5_s2_b2_r1	244.8612353	54.03691834	1	21	TD	r1	b2	s2	ngaa5	broad	broad	2	broadfocus	S5_T5555	5	5	Single	Rising	broadfocus	221.94838094	254.9039941	200.8122437	54.0917504	52.187451696	621.398877
12241	2020301_maai5_v_b2_r1_TD	2020301	B2	maai5_v_b2_r1	224.6602413	48.95917596	1	41	TD	r1	b2	v	maai5	broad	broad	3	broadfocus	S5_T5555	5	5	Single	Rising	broadfocus	221.527970885	226.6333865	217.2321832	9.40120329999999	52.870842528	208.8845697
12261	2020301_pou5_o1_b2_r1_TD	2020301	B2	pou5_o1_b2_r1	222.4314766	49.53460548	1	61	TD	r1	b2	o1	pou5	broad	broad	4	broadfocus	S5_T5555	5	5	Single	Rising	broadfocus	207.29923113	223.0573035	193.0657142	29.9915893	52.9221378915	113.8955026
12281	2020301_pou5_o2_b2_r1_TD	2020301	B2	pou5_o2_b2_r1	225.5219232	50.09398091	1	81	TD	r1	b2	o2	pou5	broad	broad	5	broadfocus	S5_T5555	5	5	Single	Rising	broadfocus	211.64579108	225.5219232	201.0387089	24.4832143	51.7830861955	160.7503779
12301	2020301_ngaa5_s1_m2_r1_TD	2020301	B2	ngaa5_s1_m2_r1	221.2038367	42.08380427	1	1	TD	r1	m2	s1	ngaa5	narrow_medial	narrow	1	prefocus	S5_T5555	5	5	Single	Rising	nofocus	216.88406877	221.8680574	209.8704532	11.9976042	49.82410452	284.0146362
12321	2020301_ngaa5_s2_m2_r1_TD	2020301	B2	ngaa5_s2_m2_r1	223.6705074	52.90792176	1	21	TD	r1	m2	s2	ngaa5	narrow_medial	narrow	2	prefocus	S5_T5555	5	5	Single	Rising	nofocus	218.61896219	224.2738043	213.3003029	10.9735014	52.3260427455	265.7018141
12341	2020301_maai5_v_m2_r1_TD	2020301	B2	maai5_v_m2_r1	217.8125559	50.62764338	1	41	TD	r1	m2	v	maai5	narrow_medial	narrow	3	onfocus	S5_T5555	5	5	Single	Rising	onfocus	210.03411258	225.0280452	192.152741	32.8753042	50.8892343765	246.9633409
12361	2020301_pou5_o1_m2_r1_TD	2020301	B2	pou5_o1_m2_r1	214.2513341	44.56900112	1	61	TD	r1	m2	o1	pou5	narrow_medial	narrow	4	postfocus	S5_T5555	5	5	Single	Rising	nofocus	201.52862746	223.2877159	178.7752349	44.512481	51.9728720365	181.4324587
12381	2020301_pou5_o2_m2_r1_TD	2020301	B2	pou5_o2_m2_r1	221.8155258	47.0455046	1	81	TD	r1	m2	o2	pou5	narrow_medial	narrow	5	postfocus	S5_T5555	5	5	Single	Rising	nofocus	201.731168025	221.8155258	194.7106711	27.1048547	49.6745229305	209.5011338
12401	2020301_ma4_s1_i2_r1_TD	2020301	B2	ma4_s1_i2_r1	223.5910874	42.33481219	1	1	TD	r1	i2	s1	ma4	narrow_initial	narrow	1	onfocus	S4_T44444	4	4	Single	Level	onfocus	203.011548055	234.2684652	175.763606	58.5048592	48.9149886105	231.2414966
12421	2020301_ma4_s2_i2_r1_TD	2020301	B2	ma4_s2_i2_r1	186.6878005	46.50188277	1	21	TD	r1	i2	s2	ma4	narrow_initial	narrow	2	onfocus	S4_T44444	4	4	Single	Level	onfocus	203.091384445	223.2962306	186.6878005	36.6084301	44.95394538	210.1327561
12441	2020301_fu4_v_i2_r1_TD	2020301	B2	fu4_v_i2_r1	233.8131822	44.05506477	1	41	TD	r1	i2	v	fu4	narrow_initial	narrow	3	postfocus	S4_T44444	4	4	Single	Level	nofocus	178.979634355	234.0835283	149.925073	84.1584553	46.859712394	163.4414439
12461	2020301_maang4_o1_i2_r1_TD	2020301	B2	maang4_o1_i2_r1	156.7321277	37.15634948	1	61	TD	r1	i2	o1	maang4	narrow_initial	narrow	4	postfocus	S4_T44444	4	4	Single	Level	nofocus	158.10520739	159.6706401	156.7321277	2.93851240000001	41.8121067065	195.7240039
12481	2020301_jan4_o2_i2_r1_TD	2020301	B2	jan4_o2_i2_r1	160.2128271	37.7941837	1	81	TD	r1	i2	o2	jyan4	narrow_initial	narrow	5	postfocus	S4_T44444	4	4	Single	Level	nofocus	166.943532905	203.4304243	160.2128271	43.2175972	35.733690051	NA
12501	2020301_ngaa5_s1_f3_r1_TD	2020301	B2	ngaa5_s1_f3_r1	229.4903723	46.49998084	1	1	TD	r1	f3	s1	ngaa5	contrastive_final	contrastive	1	prefocus	S5_T5555	5	5	Single	Rising	nofocus	239.9404005	255.9797588	229.4903723	26.4893865	51.556051572	280.0333467
12521	2020301_ngaa5_s2_f3_r1_TD	2020301	B2	ngaa5_s2_f3_r1	267.6193633	53.05811901	1	21	TD	r1	f3	s2	ngaa5	contrastive_final	contrastive	2	prefocus	S5_T5555	5	5	Single	Rising	nofocus	248.940010065	281.9019355	223.7957232	58.1062123	53.361569699	339.4139194
12541	2020301_maai5_v_f3_r1_TD	2020301	B2	maai5_v_f3_r1	256.8375744	53.45422635	1	41	TD	r1	f3	v	maai5	contrastive_final	contrastive	3	prefocus	S5_T5555	5	5	Single	Rising	nofocus	231.407878075	258.1156218	212.7432556	45.3723662	55.283861418	298.1597512
12561	2020301_pou5_o1_f3_r1_TD	2020301	B2	pou5_o1_f3_r1	226.3007004	51.40002957	1	61	TD	r1	f3	o1	pou5	contrastive_final	contrastive	4	onfocus	S5_T5555	5	5	Single	Rising	onfocus	221.7841563	226.3007004	213.7176931	12.5830073	53.057059102	172.8454614
12581	2020301_pou5_o2_f3_r1_TD	2020301	B2	pou5_o2_f3_r1	218.2583068	49.98298897	1	81	TD	r1	f3	o2	pou5	contrastive_final	contrastive	5	onfocus	S5_T5555	5	5	Single	Rising	onfocus	192.307189905	218.2583068	179.0539539	39.2043529	50.3436608625	159.0395566
12601	2020301_lok6_s1_b2_r1_TD	2020301	B2	lok6_s1_b2_r1	233.5668092	30.99385949	1	1	TD	r1	b2	s1	lok6	broad	broad	1	broadfocus	S6_T66666	6	6	Single	Level	broadfocus	276.82559221	289.5392801	233.5668092	55.9724709	48.2996285705	336.8372501
12621	2020301_lok6_s2_b2_r1_TD	2020301	B2	lok6_s2_b2_r1	288.2755741	45.44798098	1	21	TD	r1	b2	s2	lok6	broad	broad	2	broadfocus	S6_T66666	6	6	Single	Level	broadfocus	288.548022835	298.724972	263.1891397	35.5358323	52.339798911	541.3534303
12641	2020301_waa6_v_b2_r1_TD	2020301	B2	waa6_v_b2_r1	266.6233053	50.733238	1	41	TD	r1	b2	v	waa6	broad	broad	3	broadfocus	S6_T66666	6	6	Single	Level	broadfocus	246.807913595	268.0042711	227.0986447	40.9056264	49.365158607	305.419722
12661	2020301_jyut6_o1_b2_r1_TD	2020301	B2	jyut6_o1_b2_r1	225.4419393	42.31017131	1	61	TD	r1	b2	o1	jyut6	broad	broad	4	broadfocus	S6_T66666	6	6	Single	Level	broadfocus	209.93740926	225.4419393	199.300136	26.1418033	45.6134486525	232.9296242
12681	2020301_loeng6_o2_b2_r1_TD	2020301	B2	loeng6_o2_b2_r1	198.7824837	45.45830139	1	81	TD	r1	b2	o2	loeng6	broad	broad	5	broadfocus	S6_T66666	6	6	Single	Level	broadfocus	169.980764505	198.7824837	148.1303422	50.6521415	48.470692019	250.7755102
12701	2020301_ngaa5_s1_i3_r1_TD	2020301	B2	ngaa5_s1_i3_r1	224.9745553	48.64278453	1	1	TD	r1	i3	s1	ngaa5	contrastive_initial	contrastive	1	onfocus	S5_T5555	5	5	Single	Rising	onfocus	223.691679575	246.0864836	204.1673118	41.9191718	53.100397819	276.2347282
12721	2020301_ngaa5_s2_i3_r1_TD	2020301	B2	ngaa5_s2_i3_r1	206.570605	47.87827092	1	21	TD	r1	i3	s2	ngaa5	contrastive_initial	contrastive	2	onfocus	S5_T5555	5	5	Single	Rising	onfocus	208.856146965	214.7946218	196.0825059	18.7121159	50.1998972695	321.2969834
12741	2020301_maai5_v_i3_r1_TD	2020301	B2	maai5_v_i3_r1	204.5939861	40.41674345	1	41	TD	r1	i3	v	maai5	contrastive_initial	contrastive	3	postfocus	S5_T5555	5	5	Single	Rising	nofocus	219.968470945	229.7563308	204.5939861	25.1623447	51.315681708	218.2894936
12761	2020301_pou5_o1_i3_r1_TD	2020301	B2	pou5_o1_i3_r1	225.0490741	51.06905698	1	61	TD	r1	i3	o1	pou5	contrastive_initial	contrastive	4	postfocus	S5_T5555	5	5	Single	Rising	nofocus	209.14165879	225.0490741	203.2228793	21.8261948	52.6229502945	137.4548105
12781	2020301_pou5_o2_i3_r1_TD	2020301	B2	pou5_o2_i3_r1	207.5566751	42.63200758	1	81	TD	r1	i3	o2	pou5	contrastive_initial	contrastive	5	postfocus	S5_T5555	5	5	Single	Rising	nofocus	207.865256025	210.7804924	207.5566751	3.22381730000001	45.77957134	172.6984127
12801	2020301_ngaa5_s1_f2_r1_TD	2020301	B2	ngaa5_s1_f2_r1	215.2015667	40.46385845	1	1	TD	r1	f2	s1	ngaa5	narrow_final	narrow	1	prefocus	S5_T5555	5	5	Single	Rising	nofocus	224.43189619	230.6806494	215.2015667	15.4790827	49.4227990765	281.8197279
12821	2020301_ngaa5_s2_f2_r1_TD	2020301	B2	ngaa5_s2_f2_r1	233.8587254	50.60698448	1	21	TD	r1	f2	s2	ngaa5	narrow_final	narrow	2	prefocus	S5_T5555	5	5	Single	Rising	nofocus	229.140375505	235.4257654	222.5743457	12.8514197	50.649445838	270.4743581
12841	2020301_maai5_v_f2_r1_TD	2020301	B2	maai5_v_f2_r1	229.3369004	50.81829479	1	41	TD	r1	f2	v	maai5	narrow_final	narrow	3	prefocus	S5_T5555	5	5	Single	Rising	nofocus	218.06853442	229.3369004	206.7793287	22.5575717	49.825735762	240.766116
12861	2020301_pou5_o1_f2_r1_TD	2020301	B2	pou5_o1_f2_r1	233.4655404	47.60504136	1	61	TD	r1	f2	o1	pou5	narrow_final	narrow	4	onfocus	S5_T5555	5	5	Single	Rising	onfocus	218.479761285	233.4655404	208.8640364	24.601504	51.85376345	164.6008489
12881	2020301_pou5_o2_f2_r1_TD	2020301	B2	pou5_o2_f2_r1	219.8011488	48.7200898	1	81	TD	r1	f2	o2	pou5	narrow_final	narrow	5	onfocus	S5_T5555	5	5	Single	Rising	onfocus	217.02304403	221.1978335	214.697152	6.50068150000001	47.887632224	193.5978494
12901	2020301_ngaa5_s1_f3_r2_TD	2020301	B2	ngaa5_s1_f3_r2	231.0968986	44.95418577	1	1	TD	r2	f3	s1	ngaa5	contrastive_final	contrastive	1	prefocus	S5_T5555	5	5	Single	Rising	nofocus	226.391646495	240.050018	217.4634746	22.5865434	50.079291773	246.0566893
12921	2020301_ngaa5_s2_f3_r2_TD	2020301	B2	ngaa5_s2_f3_r2	233.38064	50.48560586	1	21	TD	r2	f3	s2	ngaa5	contrastive_final	contrastive	2	prefocus	S5_T5555	5	5	Single	Rising	nofocus	228.920069035	237.9979714	221.9125131	16.0854583	50.4037415215	316.7468416
12941	2020301_maai5_v_f3_r2_TD	2020301	B2	maai5_v_f3_r2	234.1597907	51.36628215	1	41	TD	r2	f3	v	maai5	contrastive_final	contrastive	3	prefocus	S5_T5555	5	5	Single	Rising	nofocus	227.2717306	252.0786945	214.4943631	37.5843314	50.159569828	296.7244532
12961	2020301_pou5_o1_f3_r2_TD	2020301	B2	pou5_o1_f3_r2	241.8094223	50.94144828	1	61	TD	r2	f3	o1	pou5	contrastive_final	contrastive	4	onfocus	S5_T5555	5	5	Single	Rising	onfocus	232.527791565	241.8094223	224.3727614	17.4366609	53.8585752205	132.8401361
12981	2020301_pou5_o2_f3_r2_TD	2020301	B2	pou5_o2_f3_r2	239.5808901	49.29557219	1	81	TD	r2	f3	o2	pou5	contrastive_final	contrastive	5	onfocus	S5_T5555	5	5	Single	Rising	onfocus	233.520204295	243.5005399	224.059038	19.4415019	51.9836706225	130.0888644
13001	2020301_lok6_s1_i3_r2_TD	2020301	B2	lok6_s1_i3_r2	236.7177711	47.74342508	1	1	TD	r2	i3	s1	lok6	contrastive_initial	contrastive	1	onfocus	S6_T66666	6	6	Single	Level	onfocus	217.259943785	236.7177711	206.8646763	29.8530948	51.3718735285	115.5377389
13021	2020301_lok6_s2_i3_r2_TD	2020301	B2	lok6_s2_i3_r2	227.1274189	49.61258141	1	21	TD	r2	i3	s2	lok6	contrastive_initial	contrastive	2	onfocus	S6_T66666	6	6	Single	Level	onfocus	202.630053855	229.180948	182.2507566	46.9301914	49.47230847	185.6213152
13041	2020301_waa6_v_i3_r2_TD	2020301	B2	waa6_v_i3_r2	212.5789072	43.69566209	1	41	TD	r2	i3	v	waa6	contrastive_initial	contrastive	3	postfocus	S6_T66666	6	6	Single	Level	nofocus	210.241539905	222.364666	203.3100082	19.0546578	49.3732510725	241.8010204
13061	2020301_jyut6_o1_i3_r2_TD	2020301	B2	jyut6_o1_i3_r2	205.1066996	38.45930708	1	61	TD	r2	i3	o1	jyut6	contrastive_initial	contrastive	4	postfocus	S6_T66666	6	6	Single	Level	nofocus	191.953904195	208.4855083	166.9486019	41.5369064	48.962485394	162.840099
13081	2020301_loeng6_o2_i3_r2_TD	2020301	B2	loeng6_o2_i3_r2	195.7075563	41.89223553	1	81	TD	r2	i3	o2	loeng6	contrastive_initial	contrastive	5	postfocus	S6_T66666	6	6	Single	Level	nofocus	184.43845435	210.2155347	162.4799515	47.7355832	48.3888567855	229.8677249
13101	2020301_ma4_s1_m2_r2_TD	2020301	B2	ma4_s1_m2_r2	228.7270449	48.16468538	1	1	TD	r2	m2	s1	ma4	narrow_medial	narrow	1	prefocus	S4_T44444	4	4	Single	Level	nofocus	234.35968714	264.5289557	222.5597571	41.9691986	51.729093209	204.6945317
13121	2020301_ma4_s2_m2_r2_TD	2020301	B2	ma4_s2_m2_r2	223.9564888	50.01779906	1	21	TD	r2	m2	s2	ma4	narrow_medial	narrow	2	prefocus	S4_T44444	4	4	Single	Level	nofocus	222.34296621	225.050872	220.1546592	4.8962128	49.681783964	213.9358208
13141	2020301_fu4_v_m2_r2_TD	2020301	B2	fu4_v_m2_r2	220.0152788	40.12869842	1	41	TD	r2	m2	v	fu4	narrow_medial	narrow	3	onfocus	S4_T44444	4	4	Single	Level	onfocus	215.537083385	220.0152788	211.7649633	8.2503155	46.553430243	144.1273891
13161	2020301_maang4_o1_m2_r2_TD	2020301	B2	maang4_o1_m2_r2	216.14128	42.8968059	1	61	TD	r2	m2	o1	maang4	narrow_medial	narrow	4	postfocus	S4_T44444	4	4	Single	Level	nofocus	199.407448495	218.6916586	182.1683203	36.5233383	46.689477964	294.2060973
13181	2020301_jan4_o2_m2_r2_TD	2020301	B2	jan4_o2_m2_r2	192.7159768	42.14685743	1	81	TD	r2	m2	o2	jyan4	narrow_medial	narrow	5	postfocus	S4_T44444	4	4	Single	Level	nofocus	197.25589265	209.842154	192.7159768	17.1261772	42.9560596545	NA
13201	2020301_lok6_s1_i2_r2_TD	2020301	B2	lok6_s1_i2_r2	217.1798928	41.33664064	1	1	TD	r2	i2	s1	lok6	narrow_initial	narrow	1	onfocus	S6_T66666	6	6	Single	Level	onfocus	212.430937785	225.2977027	197.5646826	27.7330201	51.652231093	168.1921253
13221	2020301_lok6_s2_i2_r2_TD	2020301	B2	lok6_s2_i2_r2	204.1588773	37.89335211	1	21	TD	r2	i2	s2	lok6	narrow_initial	narrow	2	onfocus	S6_T66666	6	6	Single	Level	onfocus	203.270821695	218.1796597	186.298545	31.8811147	48.922760004	214.2908163
13241	2020301_waa6_v_i2_r2_TD	2020301	B2	waa6_v_i2_r2	185.0040641	35.57646361	1	41	TD	r2	i2	v	waa6	narrow_initial	narrow	3	postfocus	S6_T66666	6	6	Single	Level	nofocus	184.19258165	188.1946504	180.8677058	7.32694459999999	47.2749564335	168.2945956
13261	2020301_jyut6_o1_i2_r2_TD	2020301	B2	jyut6_o1_i2_r2	182.8900168	38.84199522	1	61	TD	r2	i2	o1	jyut6	narrow_initial	narrow	4	postfocus	S6_T66666	6	6	Single	Level	nofocus	185.977982125	189.0234663	182.8900168	6.13344949999998	45.5355425925	115.7142857
13281	2020301_loeng6_o2_i2_r2_TD	2020301	B2	loeng6_o2_i2_r2	190.3238049	44.69186184	1	81	TD	r2	i2	o2	loeng6	narrow_initial	narrow	5	postfocus	S6_T66666	6	6	Single	Level	nofocus	197.47505984	220.676071	190.3238049	30.3522661	43.4279747235	236.5667352
13301	2020301_lok6_s1_f3_r2_TD	2020301	B2	lok6_s1_f3_r2	248.6563602	40.05154032	1	1	TD	r2	f3	s1	lok6	contrastive_final	contrastive	1	prefocus	S6_T66666	6	6	Single	Level	nofocus	227.291744055	264.6472966	190.2190421	74.4282545	54.627557331	169.5736036
13321	2020301_lok6_s2_f3_r2_TD	2020301	B2	lok6_s2_f3_r2	193.4088916	43.997007	1	21	TD	r2	f3	s2	lok6	contrastive_final	contrastive	2	prefocus	S6_T66666	6	6	Single	Level	nofocus	197.11531837	219.5849286	167.5425172	52.0424114	52.234416348	226.0448018
13341	2020301_waa6_v_f3_r2_TD	2020301	B2	waa6_v_f3_r2	174.9998785	41.90152332	1	41	TD	r2	f3	v	waa6	contrastive_final	contrastive	3	prefocus	S6_T66666	6	6	Single	Level	nofocus	172.26901246	197.7484696	144.0708936	53.677576	47.7242044095	205.9075694
13361	2020301_jyut6_o1_f3_r2_TD	2020301	B2	jyut6_o1_f3_r2	192.9940982	40.54690344	1	61	TD	r2	f3	o1	jyut6	contrastive_final	contrastive	4	onfocus	S6_T66666	6	6	Single	Level	onfocus	204.01590605	216.8195165	191.8114212	25.0080953	49.8972217775	143.3094641
13381	2020301_loeng6_o2_f3_r2_TD	2020301	B2	loeng6_o2_f3_r2	199.2060351	36.54587438	1	81	TD	r2	f3	o2	loeng6	contrastive_final	contrastive	5	onfocus	S6_T66666	6	6	Single	Level	onfocus	181.38611652	204.7713493	160.8637106	43.9076387	46.031876611	325.7208497
13401	2020301_ma4_s1_f2_r2_TD	2020301	B2	ma4_s1_f2_r2	236.1219407	47.8134521	1	1	TD	r2	f2	s1	ma4	narrow_final	narrow	1	prefocus	S4_T44444	4	4	Single	Level	nofocus	223.66514044	252.5457772	203.8429249	48.7028523	51.658813311	217.0456754
13421	2020301_ma4_s2_f2_r2_TD	2020301	B2	ma4_s2_f2_r2	207.2628431	49.26366869	1	21	TD	r2	f2	s2	ma4	narrow_final	narrow	2	prefocus	S4_T44444	4	4	Single	Level	nofocus	199.302906185	216.3055828	181.6386926	34.6668902	47.563001843	252.9790249
13441	2020301_fu4_v_f2_r2_TD	2020301	B2	fu4_v_f2_r2	220.7979575	44.14283709	1	41	TD	r2	f2	v	fu4	narrow_final	narrow	3	prefocus	S4_T44444	4	4	Single	Level	nofocus	209.194533935	221.2209514	190.0472463	31.1737051	46.804382144	121.4754976
13461	2020301_maang4_o1_f2_r2_TD	2020301	B2	maang4_o1_f2_r2	183.8042923	44.3248869	1	61	TD	r2	f2	o1	maang4	narrow_final	narrow	4	onfocus	S4_T44444	4	4	Single	Level	onfocus	148.50312708	183.8042923	123.2907304	60.5135619	47.679221697	273.3736458
13481	2020301_jan4_o2_f2_r2_TD	2020301	B2	jan4_o2_f2_r2	126.4373656	45.05811994	1	81	TD	r2	f2	o2	jyan4	narrow_final	narrow	5	onfocus	S4_T44444	4	4	Single	Level	onfocus	130.89215732	155.6549242	126.4373656	29.2175586	43.5498521285	NA
13501	2020301_ngaa5_s1_f2_r2_TD	2020301	B2	ngaa5_s1_f2_r2	190.9484725	40.72836412	1	1	TD	r2	f2	s1	ngaa5	narrow_final	narrow	1	prefocus	S5_T5555	5	5	Single	Rising	nofocus	200.595854495	223.6880721	182.1240267	41.5640454	49.642176243	236.0339056
13521	2020301_ngaa5_s2_f2_r2_TD	2020301	B2	ngaa5_s2_f2_r2	178.2447919	45.34616817	1	21	TD	r2	f2	s2	ngaa5	narrow_final	narrow	2	prefocus	S5_T5555	5	5	Single	Rising	nofocus	186.523055745	195.2233824	171.0437712	24.1796112	49.001572339	245.6827017
13541	2020301_maai5_v_f2_r2_TD	2020301	B2	maai5_v_f2_r2	191.3946018	46.8030135	1	41	TD	r2	f2	v	maai5	narrow_final	narrow	3	prefocus	S5_T5555	5	5	Single	Rising	nofocus	194.136349415	221.3869618	179.8511711	41.5357907	48.771910989	278.5634921
13561	2020301_pou5_o1_f2_r2_TD	2020301	B2	pou5_o1_f2_r2	223.1393092	48.38922924	1	61	TD	r2	f2	o1	pou5	narrow_final	narrow	4	onfocus	S5_T5555	5	5	Single	Rising	onfocus	213.307689035	226.1288845	198.8898075	27.239077	51.860442313	192.735945
13581	2020301_pou5_o2_f2_r2_TD	2020301	B2	pou5_o2_f2_r2	224.0222199	46.46399642	1	81	TD	r2	f2	o2	pou5	narrow_final	narrow	5	onfocus	S5_T5555	5	5	Single	Rising	onfocus	174.51022552	224.0222199	158.2930613	65.7291586	47.8378997845	195.8319609
13601	2020301_ngaa5_s1_m3_r2_TD	2020301	B2	ngaa5_s1_m3_r2	189.7991283	44.21949321	1	1	TD	r2	m3	s1	ngaa5	contrastive_medial	contrastive	1	prefocus	S5_T5555	5	5	Single	Rising	nofocus	207.28535707	211.696444	189.7991283	21.8973157	48.1089353345	235.3817082
13621	2020301_ngaa5_s2_m3_r2_TD	2020301	B2	ngaa5_s2_m3_r2	213.1220269	50.25185465	1	21	TD	r2	m3	s2	ngaa5	contrastive_medial	contrastive	2	prefocus	S5_T5555	5	5	Single	Rising	nofocus	211.83439825	215.6437668	207.5080603	8.1357065	50.066475171	253.0634921
13641	2020301_maai5_v_m3_r2_TD	2020301	B2	maai5_v_m3_r2	217.1941259	50.93593004	1	41	TD	r2	m3	v	maai5	contrastive_medial	contrastive	3	onfocus	S5_T5555	5	5	Single	Rising	onfocus	205.109652115	217.1941259	195.5886781	21.6054478	49.1191704505	244.9118829
13661	2020301_pou5_o1_m3_r2_TD	2020301	B2	pou5_o1_m3_r2	206.0714216	48.93693396	1	61	TD	r2	m3	o1	pou5	contrastive_medial	contrastive	4	postfocus	S5_T5555	5	5	Single	Rising	nofocus	199.389521435	213.4461546	193.152557	20.2935976	48.7452756395	142.8395062
13681	2020301_pou5_o2_m3_r2_TD	2020301	B2	pou5_o2_m3_r2	225.4810252	43.8081026	1	81	TD	r2	m3	o2	pou5	contrastive_medial	contrastive	5	postfocus	S5_T5555	5	5	Single	Rising	nofocus	244.925702955	251.7247091	225.4810252	26.2436839	44.6338299455	223.1377551
13701	2020301_ma4_s1_i3_r2_TD	2020301	B2	ma4_s1_i3_r2	262.4949635	45.19401532	1	1	TD	r2	i3	s1	ma4	contrastive_initial	contrastive	1	onfocus	S4_T44444	4	4	Single	Level	onfocus	215.282616715	265.0143059	183.5038881	81.5104178	50.7792444075	241.7972179
13721	2020301_ma4_s2_i3_r2_TD	2020301	B2	ma4_s2_i3_r2	188.7766781	44.82510555	1	21	TD	r2	i3	s2	ma4	contrastive_initial	contrastive	2	onfocus	S4_T44444	4	4	Single	Level	onfocus	167.62094855	188.7766781	129.0485502	59.7281279	48.0715241515	272.021164
13741	2020301_fu4_v_i3_r2_TD	2020301	B2	fu4_v_i3_r2	181.1858411	48.82297007	1	41	TD	r2	i3	v	fu4	contrastive_initial	contrastive	3	postfocus	S4_T44444	4	4	Single	Level	nofocus	186.400366965	204.6022581	175.8616337	28.7406244	47.380284732	150.8201058
13761	2020301_maang4_o1_i3_r2_TD	2020301	B2	maang4_o1_i3_r2	184.8123669	41.91893507	1	61	TD	r2	i3	o1	maang4	contrastive_initial	contrastive	4	postfocus	S4_T44444	4	4	Single	Level	nofocus	172.9896634	192.4854323	160.7850839	31.7003484	44.8757675585	314.0770975
13781	2020301_jan4_o2_i3_r2_TD	2020301	B2	jan4_o2_i3_r2	167.9287432	40.96675712	1	81	TD	r2	i3	o2	jyan4	contrastive_initial	contrastive	5	postfocus	S4_T44444	4	4	Single	Level	nofocus	177.519183385	210.1949652	167.9287432	42.266222	41.472415816	NA
13801	2020301_ma4_s1_b2_r2_TD	2020301	B2	ma4_s1_b2_r2	232.6486058	46.87266409	1	1	TD	r2	b2	s1	ma4	broad	broad	1	broadfocus	S4_T44444	4	4	Single	Level	broadfocus	225.376730685	247.5086877	214.7447656	32.7639221	51.643302602	180.3844797
13821	2020301_ma4_s2_b2_r2_TD	2020301	B2	ma4_s2_b2_r2	213.0304125	50.96367254	1	21	TD	r2	b2	s2	ma4	broad	broad	2	broadfocus	S4_T44444	4	4	Single	Level	broadfocus	213.392683525	220.6975718	210.3598536	10.3377182	50.0747500985	245.6512976
13841	2020301_fu4_v_b2_r2_TD	2020301	B2	fu4_v_b2_r2	216.5294608	43.56464189	1	41	TD	r2	b2	v	fu4	broad	broad	3	broadfocus	S4_T44444	4	4	Single	Level	broadfocus	207.2666812	216.5294608	195.4203513	21.1091095	48.6268391095	162.4864244
13861	2020301_maang4_o1_b2_r2_TD	2020301	B2	maang4_o1_b2_r2	191.392802	45.58062253	1	61	TD	r2	b2	o1	maang4	broad	broad	4	broadfocus	S4_T44444	4	4	Single	Level	broadfocus	177.62425779	191.392802	170.7408336	20.6519684	45.527487146	207.2861144
13881	2020301_jan4_o2_b2_r2_TD	2020301	B2	jan4_o2_b2_r2	172.3905345	42.92501538	1	81	TD	r2	b2	o2	jyan4	broad	broad	5	broadfocus	S4_T44444	4	4	Single	Level	broadfocus	176.21229072	195.6515668	172.3905345	23.2610323	44.1484053325	NA
13901	2020301_lok6_s1_f2_r2_TD	2020301	B2	lok6_s1_f2_r2	214.4837043	41.64791832	1	1	TD	r2	f2	s1	lok6	narrow_final	narrow	1	prefocus	S6_T66666	6	6	Single	Level	nofocus	207.558482535	233.9175213	167.520668	66.3968533	52.226640952	173.0226757
13921	2020301_lok6_s2_f2_r2_TD	2020301	B2	lok6_s2_f2_r2	165.6876505	45.93504282	1	21	TD	r2	f2	s2	lok6	narrow_final	narrow	2	prefocus	S6_T66666	6	6	Single	Level	nofocus	209.36853259	351.1311067	165.6876505	185.4434562	52.0131085645	278.4004157
13941	2020301_waa6_v_f2_r2_TD	2020301	B2	waa6_v_f2_r2	447.7898149	45.05469275	1	41	TD	r2	f2	v	waa6	narrow_final	narrow	3	prefocus	S6_T66666	6	6	Single	Level	nofocus	217.754412155	498.7328522	124.469889	374.2629632	49.6649121935	329.8369179
13961	2020301_jyut6_o1_f2_r2_TD	2020301	B2	jyut6_o1_f2_r2	205.7237036	46.98778745	1	61	TD	r2	f2	o1	jyut6	narrow_final	narrow	4	onfocus	S6_T66666	6	6	Single	Level	onfocus	217.2444275	226.4468505	205.7237036	20.7231469	52.1402616585	162.9289494
13981	2020301_loeng6_o2_f2_r2_TD	2020301	B2	loeng6_o2_f2_r2	204.0433791	47.94565373	1	81	TD	r2	f2	o2	loeng6	narrow_final	narrow	5	onfocus	S6_T66666	6	6	Single	Level	onfocus	194.849524475	204.8225408	188.8855993	15.9369415	46.5247445295	230.2380952
14001	2020301_lok6_s1_m3_r2_TD	2020301	B2	lok6_s1_m3_r2	226.1538952	49.47191287	1	1	TD	r2	m3	s1	lok6	contrastive_medial	contrastive	1	prefocus	S6_T66666	6	6	Single	Level	nofocus	233.42161066	244.4785137	222.667042	21.8114717	58.184366637	132.0533669
14021	2020301_lok6_s2_m3_r2_TD	2020301	B2	lok6_s2_m3_r2	222.3545492	56.084569	1	21	TD	r2	m3	s2	lok6	contrastive_medial	contrastive	2	prefocus	S6_T66666	6	6	Single	Level	nofocus	211.39655195	226.145284	175.9249274	50.2203566	55.5947635375	225.2327461
14041	2020301_waa6_v_m3_r2_TD	2020301	B2	waa6_v_m3_r2	169.0835822	46.72879109	1	41	TD	r2	m3	v	waa6	contrastive_medial	contrastive	3	onfocus	S6_T66666	6	6	Single	Level	onfocus	185.90307479	201.5006506	161.0917108	40.4089398	53.683341662	194.1492819
14061	2020301_jyut6_o1_m3_r2_TD	2020301	B2	jyut6_o1_m3_r2	213.1511006	40.93855972	1	61	TD	r2	m3	o1	jyut6	contrastive_medial	contrastive	4	postfocus	S6_T66666	6	6	Single	Level	nofocus	217.91332584	236.5344693	188.2309531	48.3035162	47.8980860815	172.6286412
14081	2020301_loeng6_o2_m3_r2_TD	2020301	B2	loeng6_o2_m3_r2	183.8604709	44.26886635	1	81	TD	r2	m3	o2	loeng6	contrastive_medial	contrastive	5	postfocus	S6_T66666	6	6	Single	Level	nofocus	161.95220145	183.8604709	144.1505452	39.7099257	46.8232344945	307.2806752
14101	2020301_ma4_s1_m3_r2_TD	2020301	B2	ma4_s1_m3_r2	199.4808629	43.88175595	1	1	TD	r2	m3	s1	ma4	contrastive_medial	contrastive	1	prefocus	S4_T44444	4	4	Single	Level	nofocus	213.934123095	236.958984	191.2212115	45.7377725	51.58824292	302.2491497
14121	2020301_ma4_s2_m3_r2_TD	2020301	B2	ma4_s2_m3_r2	192.845514	44.35777887	1	21	TD	r2	m3	s2	ma4	contrastive_medial	contrastive	2	prefocus	S4_T44444	4	4	Single	Level	nofocus	199.807763885	237.4384717	186.1884136	51.2500581	45.9658569335	190.8639456
14141	2020301_fu4_v_m3_r2_TD	2020301	B2	fu4_v_m3_r2	260.0915982	44.50297918	1	41	TD	r2	m3	v	fu4	contrastive_medial	contrastive	3	onfocus	S4_T44444	4	4	Single	Level	onfocus	218.69200213	262.7017213	189.1237716	73.5779497	50.3838356195	183.664831
14161	2020301_maang4_o1_m3_r2_TD	2020301	B2	maang4_o1_m3_r2	209.0598546	48.64551183	1	61	TD	r2	m3	o1	maang4	contrastive_medial	contrastive	4	postfocus	S4_T44444	4	4	Single	Level	nofocus	216.47320241	218.3131271	209.0598546	9.25327250000001	48.8739545965	72.10027715
14181	2020301_jan4_o2_m3_r2_TD	2020301	B2	jan4_o2_m3_r2	218.5817636	35.84305347	1	81	TD	r2	m3	o2	jyan4	contrastive_medial	contrastive	5	postfocus	S4_T44444	4	4	Single	Level	nofocus	223.32787135	240.1722572	218.5817636	21.5904936	35.866949572	NA
14201	2020301_ngaa5_s1_i2_r2_TD	2020301	B2	ngaa5_s1_i2_r2	249.3558664	46.08919736	1	1	TD	r2	i2	s1	ngaa5	narrow_initial	narrow	1	onfocus	S5_T5555	5	5	Single	Rising	onfocus	220.135076395	249.3558664	205.0419897	44.3138767	52.256624176	342.0399442
14221	2020301_ngaa5_s2_i2_r2_TD	2020301	B2	ngaa5_s2_i2_r2	235.9519587	51.47928246	1	21	TD	r2	i2	s2	ngaa5	narrow_initial	narrow	2	onfocus	S5_T5555	5	5	Single	Rising	onfocus	217.51677645	241.2953855	197.9269073	43.3684782	49.8688985	357.7212946
14241	2020301_maai5_v_i2_r2_TD	2020301	B2	maai5_v_i2_r2	216.6557394	50.72565751	1	41	TD	r2	i2	v	maai5	narrow_initial	narrow	3	postfocus	S5_T5555	5	5	Single	Rising	nofocus	203.039466495	219.5840542	193.3403636	26.2436906	50.198692539	301.031746
14261	2020301_pou5_o1_i2_r2_TD	2020301	B2	pou5_o1_i2_r2	211.7671908	44.46555518	1	61	TD	r2	i2	o1	pou5	narrow_initial	narrow	4	postfocus	S5_T5555	5	5	Single	Rising	nofocus	194.72786345	214.0346147	184.6428759	29.3917388	48.2772615395	167.154195
14281	2020301_pou5_o2_i2_r2_TD	2020301	B2	pou5_o2_i2_r2	190.1383267	43.7608288	1	81	TD	r2	i2	o2	pou5	narrow_initial	narrow	5	postfocus	S5_T5555	5	5	Single	Rising	nofocus	194.323788415	199.0829753	190.1383267	8.94464859999999	42.420790537	33.50940376
14301	2020301_ngaa5_s1_b2_r2_TD	2020301	B2	ngaa5_s1_b2_r2	203.7884335	48.19965832	1	1	TD	r2	b2	s1	ngaa5	broad	broad	1	broadfocus	S5_T5555	5	5	Single	Rising	broadfocus	222.45491734	233.4306705	203.7884335	29.642237	51.264027523	193.3505291
14321	2020301_ngaa5_s2_b2_r2_TD	2020301	B2	ngaa5_s2_b2_r2	229.9214235	51.85151241	1	21	TD	r2	b2	s2	ngaa5	broad	broad	2	broadfocus	S5_T5555	5	5	Single	Rising	broadfocus	216.862429765	229.9214235	207.5406007	22.3808228	48.973842874	280.6096939
14341	2020301_maai5_v_b2_r2_TD	2020301	B2	maai5_v_b2_r2	204.7828144	46.43477587	1	41	TD	r2	b2	v	maai5	broad	broad	3	broadfocus	S5_T5555	5	5	Single	Rising	broadfocus	196.73569448	210.786407	187.6120778	23.1743292	45.9555182505	265.9531172
14361	2020301_pou5_o1_b2_r2_TD	2020301	B2	pou5_o1_b2_r2	211.5181927	49.11074073	1	61	TD	r2	b2	o1	pou5	broad	broad	4	broadfocus	S5_T5555	5	5	Single	Rising	broadfocus	200.515985175	211.5181927	197.3334657	14.184727	47.4759926895	132.3409307
14381	2020301_pou5_o2_b2_r2_TD	2020301	B2	pou5_o2_b2_r2	199.5683014	41.64724302	1	81	TD	r2	b2	o2	pou5	broad	broad	5	broadfocus	S5_T5555	5	5	Single	Rising	broadfocus	204.52688889	212.8554406	199.5683014	13.2871392	43.612086212	44.50599287
14401	2020301_lok6_s1_b2_r2_TD	2020301	B2	lok6_s1_b2_r2	220.3718641	45.04272142	1	1	TD	r2	b2	s1	lok6	broad	broad	1	broadfocus	S6_T66666	6	6	Single	Level	broadfocus	216.398468705	228.0355031	192.3850795	35.6504236	55.4467796815	256.3315697
14421	2020301_lok6_s2_b2_r2_TD	2020301	B2	lok6_s2_b2_r2	191.4828845	46.02038884	1	21	TD	r2	b2	s2	lok6	broad	broad	2	broadfocus	S6_T66666	6	6	Single	Level	broadfocus	205.294782185	216.0818475	186.4981774	29.5836701	53.546953335	360.907324
14441	2020301_waa6_v_b2_r2_TD	2020301	B2	waa6_v_b2_r2	204.0482337	50.97768149	1	41	TD	r2	b2	v	waa6	broad	broad	3	broadfocus	S6_T66666	6	6	Single	Level	broadfocus	206.973835625	214.6033017	195.3781837	19.225118	55.04336279	196.797682
14461	2020301_jyut6_o1_b2_r2_TD	2020301	B2	jyut6_o1_b2_r2	216.9975809	44.74780246	1	61	TD	r2	b2	o1	jyut6	broad	broad	4	broadfocus	S6_T66666	6	6	Single	Level	broadfocus	216.093508445	229.6806791	204.3703657	25.3103134	51.293395405	165.8488284
14481	2020301_loeng6_o2_b2_r2_TD	2020301	B2	loeng6_o2_b2_r2	209.8059353	45.97909932	1	81	TD	r2	b2	o2	loeng6	broad	broad	5	broadfocus	S6_T66666	6	6	Single	Level	broadfocus	208.399055135	218.6376748	191.9766612	26.6610136	53.5769907685	136.881889
14501	2020301_ma4_s1_f3_r2_TD	2020301	B2	ma4_s1_f3_r2	242.762192	34.6175342	1	1	TD	r2	f3	s1	ma4	contrastive_final	contrastive	1	prefocus	S4_T44444	4	4	Single	Level	nofocus	271.249388195	327.8272497	233.1433409	94.6839088	54.2423721965	389.3437375
14521	2020301_ma4_s2_f3_r2_TD	2020301	B2	ma4_s2_f3_r2	231.8300001	55.11635339	1	21	TD	r2	f3	s2	ma4	contrastive_final	contrastive	2	prefocus	S4_T44444	4	4	Single	Level	nofocus	241.14708998	243.6937561	231.8300001	11.863756	56.259871099	232.545149
14541	2020301_fu4_v_f3_r2_TD	2020301	B2	fu4_v_f3_r2	241.1336588	41.91012799	1	41	TD	r2	f3	v	fu4	contrastive_final	contrastive	3	prefocus	S4_T44444	4	4	Single	Level	nofocus	237.965911065	241.1336588	236.3157309	4.8179279	46.626011205	169.6479862
14561	2020301_maang4_o1_f3_r2_TD	2020301	B2	maang4_o1_f3_r2	237.8302371	39.97358476	1	61	TD	r2	f3	o1	maang4	contrastive_final	contrastive	4	onfocus	S4_T44444	4	4	Single	Level	onfocus	231.286100535	238.547907	225.3597163	13.1881907	48.290332638	282.1797052
14581	2020301_jan4_o2_f3_r2_TD	2020301	B2	jan4_o2_f3_r2	226.8044858	43.64891857	1	81	TD	r2	f3	o2	jyan4	contrastive_final	contrastive	5	onfocus	S4_T44444	4	4	Single	Level	onfocus	228.1043607	229.1686464	226.7140415	2.45460489999999	42.568066561	NA
14601	2020301_ma4_s1_i2_r2_TD	2020301	B2	ma4_s1_i2_r2	224.3982993	45.06085958	1	1	TD	r2	i2	s1	ma4	narrow_initial	narrow	1	onfocus	S4_T44444	4	4	Single	Level	onfocus	202.499352815	224.3982993	187.862354	36.5359453	50.331692835	243.6179138
14621	2020301_ma4_s2_i2_r2_TD	2020301	B2	ma4_s2_i2_r2	194.3461078	45.48507644	1	21	TD	r2	i2	s2	ma4	narrow_initial	narrow	2	onfocus	S4_T44444	4	4	Single	Level	onfocus	197.830987655	214.9324739	191.9228852	23.0095887	47.4455545385	183.6384251
14641	2020301_fu4_v_i2_r2_TD	2020301	B2	fu4_v_i2_r2	218.0064846	41.88425114	1	41	TD	r2	i2	v	fu4	narrow_initial	narrow	3	postfocus	S4_T44444	4	4	Single	Level	nofocus	220.54878262	222.2411855	218.0064846	4.23470090000001	46.2313198445	149.9901686
14661	2020301_maang4_o1_i2_r2_TD	2020301	B2	maang4_o1_i2_r2	222.5068285	45.39235496	1	61	TD	r2	i2	o1	maang4	narrow_initial	narrow	4	postfocus	S4_T44444	4	4	Single	Level	nofocus	202.55682711	223.060968	188.295361	34.765607	46.7414128275	213.8595994
14681	2020301_jan4_o2_i2_r2_TD	2020301	B2	jan4_o2_i2_r2	188.1317359	43.99752152	1	81	TD	r2	i2	o2	jyan4	narrow_initial	narrow	5	postfocus	S4_T44444	4	4	Single	Level	nofocus	190.62365496	219.1759076	186.9607571	32.2151505	42.841707545	NA
14701	2020301_ngaa5_s1_m2_r2_TD	2020301	B2	ngaa5_s1_m2_r2	242.8893009	41.84410899	1	1	TD	r2	m2	s1	ngaa5	narrow_medial	narrow	1	prefocus	S5_T5555	5	5	Single	Rising	nofocus	234.96598105	270.3974394	218.4214203	51.9760191	49.162233131	231.505417
14721	2020301_ngaa5_s2_m2_r2_TD	2020301	B2	ngaa5_s2_m2_r2	233.3280005	50.85410448	1	21	TD	r2	m2	s2	ngaa5	narrow_medial	narrow	2	prefocus	S5_T5555	5	5	Single	Rising	nofocus	224.711344905	233.3280005	220.6751283	12.6528722	50.347627578	229.8781179
14741	2020301_maai5_v_m2_r2_TD	2020301	B2	maai5_v_m2_r2	221.4631282	51.16977477	1	41	TD	r2	m2	v	maai5	narrow_medial	narrow	3	onfocus	S5_T5555	5	5	Single	Rising	onfocus	201.011144515	232.5374345	178.9207432	53.6166913	47.6596779455	227.7806638
14761	2020301_pou5_o1_m2_r2_TD	2020301	B2	pou5_o1_m2_r2	237.8502428	47.74331393	1	61	TD	r2	m2	o1	pou5	narrow_medial	narrow	4	postfocus	S5_T5555	5	5	Single	Rising	nofocus	228.43476607	238.1533323	223.7296105	14.4237218	54.2773198255	200.6161763
14781	2020301_pou5_o2_m2_r2_TD	2020301	B2	pou5_o2_m2_r2	228.3589038	48.84208139	1	81	TD	r2	m2	o2	pou5	narrow_medial	narrow	5	postfocus	S5_T5555	5	5	Single	Rising	nofocus	216.87971744	228.3589038	209.3649091	18.9939947	52.01540143	155.5788568
14801	2020301_ngaa5_s1_i3_r2_TD	2020301	B2	ngaa5_s1_i3_r2	232.2250625	43.3140319	1	1	TD	r2	i3	s1	ngaa5	contrastive_initial	contrastive	1	onfocus	S5_T5555	5	5	Single	Rising	onfocus	231.2158728	242.0959934	222.5592593	19.5367341	51.2770293935	280.478458
14821	2020301_ngaa5_s2_i3_r2_TD	2020301	B2	ngaa5_s2_i3_r2	248.6857889	52.08257097	1	21	TD	r2	i3	s2	ngaa5	contrastive_initial	contrastive	2	onfocus	S5_T5555	5	5	Single	Rising	onfocus	237.994618275	254.7985935	224.3238611	30.4747324	51.921636605	325.103366
14841	2020301_maai5_v_i3_r2_TD	2020301	B2	maai5_v_i3_r2	232.4257395	51.05889065	1	41	TD	r2	i3	v	maai5	contrastive_initial	contrastive	3	postfocus	S5_T5555	5	5	Single	Rising	nofocus	216.00938403	232.4257395	201.5808617	30.8448778	49.8103707615	265.7314185
14861	2020301_pou5_o1_i3_r2_TD	2020301	B2	pou5_o1_i3_r2	225.998772	46.59623673	1	61	TD	r2	i3	o1	pou5	contrastive_initial	contrastive	4	postfocus	S5_T5555	5	5	Single	Rising	nofocus	218.534197055	225.998772	213.6801456	12.3186264	48.024451471	189.7103175
14881	2020301_pou5_o2_i3_r2_TD	2020301	B2	pou5_o2_i3_r2	220.0545016	42.41698582	1	81	TD	r2	i3	o2	pou5	contrastive_initial	contrastive	5	postfocus	S5_T5555	5	5	Single	Rising	nofocus	223.052511085	239.1920327	220.0545016	19.1375311	45.413578915	166.2857143
14901	2020301_lok6_s1_m2_r2_TD	2020301	B2	lok6_s1_m2_r2	253.6760401	39.81042794	1	1	TD	r2	m2	s1	lok6	narrow_medial	narrow	1	prefocus	S6_T66666	6	6	Single	Level	nofocus	240.99039782	274.8410358	207.6312387	67.2097971	51.373243734	235.170068
14921	2020301_lok6_s2_m2_r2_TD	2020301	B2	lok6_s2_m2_r2	214.7093035	46.86601794	1	21	TD	r2	m2	s2	lok6	narrow_medial	narrow	2	prefocus	S6_T66666	6	6	Single	Level	nofocus	210.88045515	233.1713817	189.8933211	43.2780606	51.620645054	228.2698413
14941	2020301_waa6_v_m2_r2_TD	2020301	B2	waa6_v_m2_r2	200.9001109	38.83182933	1	41	TD	r2	m2	v	waa6	narrow_medial	narrow	3	onfocus	S6_T66666	6	6	Single	Level	onfocus	211.21051601	220.1256106	200.9001109	19.2254997	50.3428180815	177.1360544
14961	2020301_jyut6_o1_m2_r2_TD	2020301	B2	jyut6_o1_m2_r2	203.7418601	40.4783748	1	61	TD	r2	m2	o1	jyut6	narrow_medial	narrow	4	postfocus	S6_T66666	6	6	Single	Level	nofocus	205.468845105	209.8416128	201.6214639	8.2201489	46.8662811765	167.8206097
14981	2020301_loeng6_o2_m2_r2_TD	2020301	B2	loeng6_o2_m2_r2	205.1026797	35.80395541	1	81	TD	r2	m2	o2	loeng6	narrow_medial	narrow	5	postfocus	S6_T66666	6	6	Single	Level	nofocus	198.4040762	220.4156167	179.6072292	40.8083875	44.070864543	312.0151172
15001	2020301_suk1_s1_b1_r1_TD	2020301	B3	suk1_s1_b1_r1	308.9597416	58.78710561	1	1	TD	r1	b1	s1	suk1	baseline_follow	baseline	1	baseline	S7_T11222	1	7	Mixed	Level	baseline	311.490189695	331.7141412	304.5581701	27.1559711	60.033757801	83.04298531
15021	2020301_suk1_s2_b1_r1_TD	2020301	B3	suk1_s2_b1_r1	346.9650387	54.72613038	1	21	TD	r1	b1	s2	suk1	baseline_follow	baseline	2	baseline	S7_T11222	1	7	Mixed	Level	baseline	304.08639521	346.9650387	275.9064316	71.0586071	56.5772335395	97.96081396
15041	2020301_sei2_v_b1_r1_TD	2020301	B3	sei2_v_b1_r1	276.6089939	50.51932719	1	41	TD	r1	b1	v	sei2	baseline_follow	baseline	3	baseline	S7_T11222	2	7	Mixed	Rising	baseline	250.99099681	276.6089939	240.2775711	36.3314228	57.20203806	219.443609
15061	2020301_svy2_o1_b1_r1_TD	2020301	B3	svy2_o1_b1_r1	261.3267772	53.22015037	1	61	TD	r1	b1	o1	svy2	baseline_follow	baseline	4	baseline	S7_T11222	2	7	Mixed	Rising	baseline	235.211742605	261.3267772	227.8623517	33.4644255	56.435789087	251.798596
15081	2020301_kwo2_o2_b1_r1_TD	2020301	B3	kwo2_o2_b1_r1	241.0623385	55.03978346	1	81	TD	r1	b1	o2	kwo2	baseline_follow	baseline	5	baseline	S7_T11222	2	7	Mixed	Rising	baseline	229.4982208	257.7618933	218.3623668	39.3995265	56.22709574	346.6259534
15101	2020301_bui3_s1_b1_r1_TD	2020301	B3	bui3_s1_b1_r1	272.9161675	55.28391992	1	1	TD	r1	b1	s1	bui3	baseline_follow	baseline	1	baseline	S9_T33111	3	9	Mixed	Level	baseline	244.45260251	272.9161675	232.3496646	40.5665029	60.652142769	289.8101165
15121	2020301_bui3_s2_b1_r1_TD	2020301	B3	bui3_s2_b1_r1	244.2779924	49.6814257	1	21	TD	r1	b1	s2	bui3	baseline_follow	baseline	2	baseline	S9_T33111	3	9	Mixed	Level	baseline	238.09136194	248.0917569	230.2825145	17.8092424	56.5230988215	213.6400372
15141	2020301_tsv1_v_b1_r1_TD	2020301	B3	tsv1_v_b1_r1	264.0384593	51.24205303	1	41	TD	r1	b1	v	tsv1	baseline_follow	baseline	3	baseline	S9_T33111	1	9	Mixed	Level	baseline	243.873505655	271.8636461	234.6557868	37.2078593	57.243889767	246.0770975
15161	2020301_fug1_o1_b1_r1_TD	2020301	B3	fug1_o1_b1_r1	255.0593677	53.11548517	1	61	TD	r1	b1	o1	fug1	baseline_follow	baseline	4	baseline	S9_T33111	1	9	Mixed	Level	baseline	236.717188965	255.0593677	230.8340396	24.2253281	54.3500372475	220.6575964
15181	2020301_tshe1_o2_b1_r1_TD	2020301	B3	tshe1_o2_b1_r1	241.9258292	50.03891731	1	81	TD	r1	b1	o2	tshe1	baseline_follow	baseline	5	baseline	S9_T33111	1	9	Mixed	Level	baseline	234.150221985	242.3375202	230.5515064	11.7860138	50.6273142425	253.4701976
15201	2020301_piu2_s1_b1_r1_TD	2020301	B3	piu2_s1_b1_r1	243.0222712	54.93523869	1	1	TD	r1	b1	s1	piu2	baseline_follow	baseline	1	baseline	S8_T22111	2	8	Mixed	Rising	baseline	241.75636318	263.8173408	231.2435077	32.5738331	60.1340929965	307.7607225
15221	2020301_tse2_s2_b1_r1_TD	2020301	B3	tse2_s2_b1_r1	261.1201928	53.63624834	1	21	TD	r1	b1	s2	tse2	baseline_follow	baseline	2	baseline	S8_T22111	2	8	Mixed	Rising	baseline	228.0496132	261.1201928	213.7378298	47.382363	56.8432892005	244.2107099
15241	2020301_tsap1_v_b1_r1_TD	2020301	B3	tsap1_v_b1_r1	257.6907197	54.8304451	1	41	TD	r1	b1	v	tsap1	baseline_follow	baseline	3	baseline	S8_T22111	1	8	Mixed	Level	baseline	247.53545427	258.0538508	239.7445955	18.3092553	54.9849635995	83.60910212
15261	2020301_sy1_o1_b1_r1_TD	2020301	B3	sy1_o1_b1_r1	243.5621601	51.5052203	1	61	TD	r1	b1	o1	sy1	baseline_follow	baseline	4	baseline	S8_T22111	1	8	Mixed	Level	baseline	231.2083774	243.5621601	224.1201501	19.44201	54.769926633	215.8362193
15281	2020301_pau1_o2_b1_r1_TD	2020301	B3	pau1_o2_b1_r1	223.5274133	51.87950614	1	81	TD	r1	b1	o2	pau1	baseline_follow	baseline	5	baseline	S8_T22111	1	8	Mixed	Level	baseline	216.39947286	233.6420765	210.1954902	23.4465863	54.2010502095	322.8088138
15301	2020301_bui3_s1_b1_r2_TD	2020301	B3	bui3_s1_b1_r2	250.7377732	57.05987959	1	1	TD	r2	b1	s1	bui3	baseline_follow	baseline	1	baseline	S9_T33111	3	9	Mixed	Level	baseline	245.62191324	251.3063681	235.7856804	15.5206877	62.123580044	235.1290827
15321	2020301_bui3_s2_b1_r2_TD	2020301	B3	bui3_s2_b1_r2	240.2368329	53.7435176	1	21	TD	r2	b1	s2	bui3	baseline_follow	baseline	2	baseline	S9_T33111	3	9	Mixed	Level	baseline	238.91952479	242.9634821	228.9888979	13.9745842	57.494062191	212.2627146
15341	2020301_tsv1_v_b1_r2_TD	2020301	B3	tsv1_v_b1_r2	252.0972495	51.68063663	1	41	TD	r2	b1	v	tsv1	baseline_follow	baseline	3	baseline	S9_T33111	1	9	Mixed	Level	baseline	244.10364651	258.539701	236.8783123	21.6613887	58.5669732365	264.3632892
15361	2020301_fug1_o1_b1_r2_TD	2020301	B3	fug1_o1_b1_r2	251.0786415	51.94982854	1	61	TD	r2	b1	o1	fug1	baseline_follow	baseline	4	baseline	S9_T33111	1	9	Mixed	Level	baseline	240.30864118	251.2362193	235.5439024	15.6923169	56.357826018	234.186694
15381	2020301_tshe1_o2_b1_r2_TD	2020301	B3	tshe1_o2_b1_r2	244.0363142	52.01777825	1	81	TD	r2	b1	o2	tshe1	baseline_follow	baseline	5	baseline	S9_T33111	1	9	Mixed	Level	baseline	233.36462817	245.5387868	223.1640446	22.3747422	52.5875576535	308.5356707
15401	2020301_suk1_s1_b1_r2_TD	2020301	B3	suk1_s1_b1_r2	277.2083846	54.15386943	1	1	TD	r2	b1	s1	suk1	baseline_follow	baseline	1	baseline	S7_T11222	1	7	Mixed	Level	baseline	300.1312638	314.5855758	277.2083846	37.3771912	57.498408054	55.98426871
15421	2020301_suk1_s2_b1_r2_TD	2020301	B3	suk1_s2_b1_r2	322.2925543	54.42259921	1	21	TD	r2	b1	s2	suk1	baseline_follow	baseline	2	baseline	S7_T11222	1	7	Mixed	Level	baseline	305.243770805	322.2925543	278.0255343	44.26702	57.173803944	60.89462498
15441	2020301_sei2_v_b1_r2_TD	2020301	B3	sei2_v_b1_r2	258.9706786	48.40247136	1	41	TD	r2	b1	v	sei2	baseline_follow	baseline	3	baseline	S7_T11222	2	7	Mixed	Rising	baseline	225.30879222	258.9706786	206.4617997	52.5088789	54.570294442	288.0140914
15461	2020301_svy2_o1_b1_r2_TD	2020301	B3	svy2_o1_b1_r2	231.1552247	50.22867397	1	61	TD	r2	b1	o1	svy2	baseline_follow	baseline	4	baseline	S7_T11222	2	7	Mixed	Rising	baseline	214.421346685	231.1552247	204.8651782	26.2900465	50.365640869	186.0827996
15481	2020301_kwo2_o2_b1_r2_TD	2020301	B3	kwo2_o2_b1_r2	231.158428	51.0965546	1	81	TD	r2	b1	o2	kwo2	baseline_follow	baseline	5	baseline	S7_T11222	2	7	Mixed	Rising	baseline	218.44422389	231.158428	211.8762275	19.2822005	45.719800457	163.9765684
15501	2020301_piu2_s1_b1_r2_TD	2020301	B3	piu2_s1_b1_r2	244.0906868	49.92293011	1	1	TD	r2	b1	s1	piu2	baseline_follow	baseline	1	baseline	S8_T22111	2	8	Mixed	Rising	baseline	240.11738576	253.8636099	229.6001845	24.2634254	58.795443086	311.909801
15521	2020301_tse2_s2_b1_r2_TD	2020301	B3	tse2_s2_b1_r2	245.6235101	52.31039146	1	21	TD	r2	b1	s2	tse2	baseline_follow	baseline	2	baseline	S8_T22111	2	8	Mixed	Rising	baseline	230.8238912	245.6235101	220.8918463	24.7316638	57.3629314425	255.1666937
15541	2020301_tsap1_v_b1_r2_TD	2020301	B3	tsap1_v_b1_r2	255.3403252	53.42469947	1	41	TD	r2	b1	v	tsap1	baseline_follow	baseline	3	baseline	S8_T22111	1	8	Mixed	Level	baseline	246.58867921	256.2168106	236.6898226	19.526988	51.948305061	96.31575964
15561	2020301_sy1_o1_b1_r2_TD	2020301	B3	sy1_o1_b1_r2	236.4817733	50.55327862	1	61	TD	r2	b1	o1	sy1	baseline_follow	baseline	4	baseline	S8_T22111	1	8	Mixed	Level	baseline	225.61943735	236.4817733	217.8956854	18.5860879	55.3729242035	225.1685563
15581	2020301_pau1_o2_b1_r2_TD	2020301	B3	pau1_o2_b1_r2	220.3784664	47.98492943	1	81	TD	r2	b1	o2	pau1	baseline_follow	baseline	5	baseline	S8_T22111	1	8	Mixed	Level	baseline	215.909075425	221.7888885	212.8587476	8.93014090000003	49.420240753	234.8731239
15601	2020301_bui3_s1_b2_r1_TD	2020301	B3	bui3_s1_b2_r1	233.7802478	53.98700715	1	1	TD	r1	b2	s1	bui3	broad	broad	1	broadfocus	S9_T33111	3	9	Mixed	Level	broadfocus	245.31673244	252.4987496	231.3552153	21.1435343	57.6681833395	308.0859473
15621	2020301_bui3_s2_b2_r1_TD	2020301	B3	bui3_s2_b2_r1	261.1317931	51.63263176	1	21	TD	r1	b2	s2	bui3	broad	broad	2	broadfocus	S9_T33111	3	9	Mixed	Level	broadfocus	260.785507925	299.3076285	249.6982073	49.6094212	58.8712189495	201.4690389
15641	2020301_tsv1_v_b2_r1_TD	2020301	B3	tsv1_v_b2_r1	311.328119	53.31656105	1	41	TD	r1	b2	v	tsv1	broad	broad	3	broadfocus	S9_T33111	1	9	Mixed	Level	broadfocus	274.343192165	311.328119	256.6432493	54.6848697	56.2900129275	209.454868
15661	2020301_fug1_o1_b2_r1_TD	2020301	B3	fug1_o1_b2_r1	268.6862826	50.19260204	1	61	TD	r1	b2	o1	fug1	broad	broad	4	broadfocus	S9_T33111	1	9	Mixed	Level	broadfocus	257.23498086	278.9459763	245.8286775	33.1172988	52.1219265855	199.2670755
15681	2020301_tshe1_o2_b2_r1_TD	2020301	B3	tshe1_o2_b2_r1	278.6211108	52.82108485	1	81	TD	r1	b2	o2	tshe1	broad	broad	5	broadfocus	S9_T33111	1	9	Mixed	Level	broadfocus	259.35916887	290.5694389	251.4229788	39.1464601	54.611550782	201.1881989
15701	2020301_suk1_s1_m2_r1_TD	2020301	B3	suk1_s1_m2_r1	335.0590396	51.78868465	1	1	TD	r1	m2	s1	suk1	narrow_medial	narrow	1	prefocus	S7_T11222	1	7	Mixed	Level	nofocus	322.581839705	342.3418126	304.1915363	38.1502763	54.991949588	63.58717561
15721	2020301_suk1_s2_m2_r1_TD	2020301	B3	suk1_s2_m2_r1	328.1554384	51.46734917	1	21	TD	r1	m2	s2	suk1	narrow_medial	narrow	2	prefocus	S7_T11222	1	7	Mixed	Level	nofocus	306.80965924	336.3761199	282.6246055	53.7515144	55.233320409	82.63568631
15741	2020301_sei2_v_m2_r1_TD	2020301	B3	sei2_v_m2_r1	283.5106861	49.45729145	1	41	TD	r1	m2	v	sei2	narrow_medial	narrow	3	onfocus	S7_T11222	2	7	Mixed	Rising	onfocus	235.09751154	283.5106861	210.3380275	73.1726586	53.0226252985	177.5815154
15761	2020301_svy2_o1_m2_r1_TD	2020301	B3	svy2_o1_m2_r1	249.5510326	48.98494095	1	61	TD	r1	m2	o1	svy2	narrow_medial	narrow	4	postfocus	S7_T11222	2	7	Mixed	Rising	nofocus	213.28256054	249.5510326	199.296185	50.2548476	53.418850498	194.5438398
15781	2020301_kwo2_o2_m2_r1_TD	2020301	B3	kwo2_o2_m2_r1	208.3947696	50.38377129	1	81	TD	r1	m2	o2	kwo2	narrow_medial	narrow	5	postfocus	S7_T11222	2	7	Mixed	Rising	nofocus	195.730774265	229.3070553	180.0200485	49.2870068	51.302858445	228.3900227
15801	2020301_bui3_s1_m2_r1_TD	2020301	B3	bui3_s1_m2_r1	253.4549848	52.27826315	1	1	TD	r1	m2	s1	bui3	narrow_medial	narrow	1	prefocus	S9_T33111	3	9	Mixed	Level	nofocus	238.428683755	263.6562371	226.8677329	36.7885042	57.662213922	228.0066237
15821	2020301_bui3_s2_m2_r1_TD	2020301	B3	bui3_s2_m2_r1	233.6789179	52.58130217	1	21	TD	r1	m2	s2	bui3	narrow_medial	narrow	2	prefocus	S9_T33111	3	9	Mixed	Level	nofocus	235.621767765	249.0577772	233.5123572	15.54542	58.2451083345	144.8165785
15841	2020301_tsv1_v_m2_r1_TD	2020301	B3	tsv1_v_m2_r1	262.2601345	53.07653508	1	41	TD	r1	m2	v	tsv1	narrow_medial	narrow	3	onfocus	S9_T33111	1	9	Mixed	Level	onfocus	261.93633758	273.3058529	256.0436769	17.262176	57.0011989125	116.2431891
15861	2020301_fug1_o1_m2_r1_TD	2020301	B3	fug1_o1_m2_r1	277.6725228	50.93382225	1	61	TD	r1	m2	o1	fug1	narrow_medial	narrow	4	postfocus	S9_T33111	1	9	Mixed	Level	nofocus	257.354187645	277.6725228	244.9846294	32.6878934	54.3460179285	158.3619555
15881	2020301_tshe1_o2_m2_r1_TD	2020301	B3	tshe1_o2_m2_r1	263.8141757	51.76651276	1	81	TD	r1	m2	o2	tshe1	narrow_medial	narrow	5	postfocus	S9_T33111	1	9	Mixed	Level	nofocus	245.912735765	263.8141757	240.2386578	23.5755179	54.1242780185	169.7709751
15901	2020301_piu2_s1_m3_r1_TD	2020301	B3	piu2_s1_m3_r1	246.4966101	46.95516441	1	1	TD	r1	m3	s1	piu2	contrastive_medial	contrastive	1	prefocus	S8_T22111	2	8	Mixed	Rising	nofocus	250.88476302	272.0539339	241.8837684	30.1701655	55.9480992085	219.5165029
15921	2020301_tse2_s2_m3_r1_TD	2020301	B3	tse2_s2_m3_r1	269.5587489	53.14356747	1	21	TD	r1	m3	s2	tse2	contrastive_medial	contrastive	2	prefocus	S8_T22111	2	8	Mixed	Rising	nofocus	247.05590463	269.5587489	240.1823582	29.3763907	54.811925769	121.4965986
15941	2020301_tsap1_v_m3_r1_TD	2020301	B3	tsap1_v_m3_r1	266.5493411	52.30396906	1	41	TD	r1	m3	v	tsap1	contrastive_medial	contrastive	3	onfocus	S8_T22111	1	8	Mixed	Level	onfocus	274.472146465	280.4078098	266.5493411	13.8584687	54.967698885	61.95321637
15961	2020301_sy1_o1_m3_r1_TD	2020301	B3	sy1_o1_m3_r1	282.8463516	51.32344553	1	61	TD	r1	m3	o1	sy1	contrastive_medial	contrastive	4	postfocus	S8_T22111	1	8	Mixed	Level	nofocus	256.2686787	282.8463516	235.4647317	47.3816199	54.1884809935	159.4826283
15981	2020301_pau1_o2_m3_r1_TD	2020301	B3	pau1_o2_m3_r1	229.7506736	51.44484708	1	81	TD	r1	m3	o2	pau1	contrastive_medial	contrastive	5	postfocus	S8_T22111	1	8	Mixed	Level	nofocus	227.95497867	247.8960738	224.2680159	23.6280579	53.150809834	318.550056
16001	2020301_piu2_s1_b2_r1_TD	2020301	B3	piu2_s1_b2_r1	292.611485	57.12626996	1	1	TD	r1	b2	s1	piu2	broad	broad	1	broadfocus	S8_T22111	2	8	Mixed	Rising	broadfocus	309.27750095	385.5151931	261.9047279	123.6104652	66.894156261	229.0797862
16021	2020301_tse2_s2_b2_r1_TD	2020301	B3	tse2_s2_b2_r1	250.3561244	57.62265683	1	21	TD	r1	b2	s2	tse2	broad	broad	2	broadfocus	S8_T22111	2	8	Mixed	Rising	broadfocus	222.14906609	250.3561244	209.4825611	40.8735633	58.649033722	189.0665155
16041	2020301_tsap1_v_b2_r1_TD	2020301	B3	tsap1_v_b2_r1	229.1244748	52.29857845	1	41	TD	r1	b2	v	tsap1	broad	broad	3	broadfocus	S8_T22111	1	8	Mixed	Level	broadfocus	224.27742016	229.2924669	220.6543349	8.63813199999998	52.365725465	85.90073066
16061	2020301_sy1_o1_b2_r1_TD	2020301	B3	sy1_o1_b2_r1	221.6154512	48.84806549	1	61	TD	r1	b2	o1	sy1	broad	broad	4	broadfocus	S8_T22111	1	8	Mixed	Level	broadfocus	209.35907708	221.6154512	199.563742	22.0517092	51.1212664875	120.4708995
16081	2020301_pau1_o2_b2_r1_TD	2020301	B3	pau1_o2_b2_r1	195.9442681	48.63367814	1	81	TD	r1	b2	o2	pau1	broad	broad	5	broadfocus	S8_T22111	1	8	Mixed	Level	broadfocus	191.99312781	212.7486761	187.622097	25.1265791	45.0282683605	234.230627
16101	2020301_piu2_s1_i2_r1_TD	2020301	B3	piu2_s1_i2_r1	236.5693433	52.04086432	1	1	TD	r1	i2	s1	piu2	narrow_initial	narrow	1	onfocus	S8_T22111	2	8	Mixed	Rising	onfocus	234.924105225	241.3011504	230.9241969	10.3769535	55.8228770905	193.9063816
16121	2020301_tse2_s2_i2_r1_TD	2020301	B3	tse2_s2_i2_r1	245.6341202	52.69856283	1	21	TD	r1	i2	s2	tse2	narrow_initial	narrow	2	onfocus	S8_T22111	2	8	Mixed	Rising	onfocus	231.515399025	245.6341202	226.1749751	19.4591451	53.398179968	195.1511176
16141	2020301_tsap1_v_i2_r1_TD	2020301	B3	tsap1_v_i2_r1	247.7240064	50.1189389	1	41	TD	r1	i2	v	tsap1	narrow_initial	narrow	3	postfocus	S8_T22111	1	8	Mixed	Level	nofocus	235.538990095	247.7240064	227.8920422	19.8319642	50.9456052555	80.6619621
16161	2020301_sy1_o1_i2_r1_TD	2020301	B3	sy1_o1_i2_r1	236.6432365	46.16273964	1	61	TD	r1	i2	o1	sy1	narrow_initial	narrow	4	postfocus	S8_T22111	1	8	Mixed	Level	nofocus	230.715965075	240.7279663	221.6360492	19.0919171	51.041217325	144.1931217
16181	2020301_pau1_o2_i2_r1_TD	2020301	B3	pau1_o2_i2_r1	223.4382135	48.25388311	1	81	TD	r1	i2	o2	pau1	narrow_initial	narrow	5	postfocus	S8_T22111	1	8	Mixed	Level	nofocus	221.358197335	224.8039154	218.8042783	5.9996371	49.062183078	287.1938776
16201	2020301_suk1_s1_b2_r1_TD	2020301	B3	suk1_s1_b2_r1	215.8816314	55.94512315	1	1	TD	r1	b2	s1	suk1	broad	broad	1	broadfocus	S7_T11222	1	7	Mixed	Level	broadfocus	215.78639806	222.3256844	212.0671136	10.2585708	55.168045247	69.82001134
16221	2020301_suk1_s2_b2_r1_TD	2020301	B3	suk1_s2_b2_r1	226.5167282	60.14693725	1	21	TD	r1	b2	s2	suk1	broad	broad	2	broadfocus	S7_T11222	1	7	Mixed	Level	broadfocus	209.59581933	226.5167282	192.7990585	33.7176697	56.366774597	100.5346569
16241	2020301_sei2_v_b2_r1_TD	2020301	B3	sei2_v_b2_r1	158.7917878	51.0389019	1	41	TD	r1	b2	v	sei2	broad	broad	3	broadfocus	S7_T11222	2	7	Mixed	Rising	broadfocus	138.92793298	158.7917878	115.9941012	42.7976866	52.6176176845	138.9965986
16261	2020301_svy2_o1_b2_r1_TD	2020301	B3	svy2_o1_b2_r1	142.6432073	51.7586252	1	61	TD	r1	b2	o1	svy2	broad	broad	4	broadfocus	S7_T11222	2	7	Mixed	Rising	broadfocus	132.764325565	142.6432073	126.1738676	16.4693397	52.283173646	122.4252058
16281	2020301_kwo2_o2_b2_r1_TD	2020301	B3	kwo2_o2_b2_r1	159.686619	52.29315969	1	81	TD	r1	b2	o2	kwo2	broad	broad	5	broadfocus	S7_T11222	2	7	Mixed	Rising	broadfocus	204.787412715	242.8929318	159.686619	83.2063128	52.6948434325	162.1283699
16301	2020301_bui3_s1_f3_r1_TD	2020301	B3	bui3_s1_f3_r1	257.9097662	52.43303922	1	1	TD	r1	f3	s1	bui3	contrastive_final	contrastive	1	prefocus	S9_T33111	3	9	Mixed	Level	nofocus	246.310861435	257.9097662	240.8100473	17.0997189	57.870051893	246.9139118
16321	2020301_bui3_s2_f3_r1_TD	2020301	B3	bui3_s2_f3_r1	257.023352	54.10745039	1	21	TD	r1	f3	s2	bui3	contrastive_final	contrastive	2	prefocus	S9_T33111	3	9	Mixed	Level	nofocus	246.721212375	260.0123739	242.5370525	17.4753214	59.7602503375	160.0056149
16341	2020301_tsv1_v_f3_r1_TD	2020301	B3	tsv1_v_f3_r1	284.464902	57.70209865	1	41	TD	r1	f3	v	tsv1	contrastive_final	contrastive	3	prefocus	S9_T33111	1	9	Mixed	Level	nofocus	282.28999237	291.1159698	276.2255246	14.8904452	58.178337223	133.2952324
16361	2020301_fug1_o1_f3_r1_TD	2020301	B3	fug1_o1_f3_r1	295.8336327	56.37279812	1	61	TD	r1	f3	o1	fug1	contrastive_final	contrastive	4	onfocus	S9_T33111	1	9	Mixed	Level	onfocus	285.437383015	313.4656824	275.4141021	38.0515803	57.5249949405	167.4024276
16381	2020301_tshe1_o2_f3_r1_TD	2020301	B3	tshe1_o2_f3_r1	318.8585616	55.7188868	1	81	TD	r1	f3	o2	tshe1	contrastive_final	contrastive	5	onfocus	S9_T33111	1	9	Mixed	Level	onfocus	292.10700695	318.8585616	284.5330649	34.3254967	58.449655188	230.0673538
16401	2020301_piu2_s1_f2_r1_TD	2020301	B3	piu2_s1_f2_r1	263.6287694	54.51279617	1	1	TD	r1	f2	s1	piu2	narrow_final	narrow	1	prefocus	S8_T22111	2	8	Mixed	Rising	nofocus	267.936663805	287.9434372	251.8403214	36.1031158	55.4348476605	376.1554319
16421	2020301_tse2_s2_f2_r1_TD	2020301	B3	tse2_s2_f2_r1	244.0005652	52.99558472	1	21	TD	r1	f2	s2	tse2	narrow_final	narrow	2	prefocus	S8_T22111	2	8	Mixed	Rising	nofocus	221.521376485	246.6105118	209.0576906	37.5528212	55.4358116135	344.9815052
16441	2020301_tsap1_v_f2_r1_TD	2020301	B3	tsap1_v_f2_r1	266.2069712	53.39412562	1	41	TD	r1	f2	v	tsap1	narrow_final	narrow	3	prefocus	S8_T22111	1	8	Mixed	Level	nofocus	263.158059705	269.919457	256.8433427	13.0761143	53.334022819	70.03968254
16461	2020301_sy1_o1_f2_r1_TD	2020301	B3	sy1_o1_f2_r1	282.4711088	49.75531894	1	61	TD	r1	f2	o1	sy1	narrow_final	narrow	4	onfocus	S8_T22111	1	8	Mixed	Level	onfocus	257.39346434	285.4825942	235.9299897	49.5526045	52.8151070825	112.6908163
16481	2020301_pau1_o2_f2_r1_TD	2020301	B3	pau1_o2_f2_r1	243.5824826	53.56000222	1	81	TD	r1	f2	o2	pau1	narrow_final	narrow	5	onfocus	S8_T22111	1	8	Mixed	Level	onfocus	220.968005205	244.2878046	200.2557537	44.0320509	52.6630161205	172.920446
16501	2020301_suk1_s1_f3_r1_TD	2020301	B3	suk1_s1_f3_r1	247.9962701	53.90285725	1	1	TD	r1	f3	s1	suk1	contrastive_final	contrastive	1	prefocus	S7_T11222	1	7	Mixed	Level	nofocus	267.605407075	282.545589	236.6187738	45.9268152	54.2860793445	86.18819662
16521	2020301_suk1_s2_f3_r1_TD	2020301	B3	suk1_s2_f3_r1	200.211836	52.82636761	1	21	TD	r1	f3	s2	suk1	contrastive_final	contrastive	2	prefocus	S7_T11222	1	7	Mixed	Level	nofocus	156.214069255	200.211836	139.3987495	60.8130865	53.7635225085	78.97052154
16541	2020301_sei2_v_f3_r1_TD	2020301	B3	sei2_v_f3_r1	179.7513187	51.5495818	1	41	TD	r1	f3	v	sei2	contrastive_final	contrastive	3	prefocus	S7_T11222	2	7	Mixed	Rising	nofocus	196.642134485	232.0142712	164.3129022	67.701369	54.2666719595	255.559142
16561	2020301_svy2_o1_f3_r1_TD	2020301	B3	svy2_o1_f3_r1	163.8357122	46.33705179	1	61	TD	r1	f3	o1	svy2	contrastive_final	contrastive	4	onfocus	S7_T11222	2	7	Mixed	Rising	onfocus	96.3864493315	163.8357122	85.87896302	77.95674918	44.5312018205	319.7257316
16581	2020301_kwo2_o2_f3_r1_TD	2020301	B3	kwo2_o2_f3_r1	102.0076383	43.86872709	1	81	TD	r1	f3	o2	kwo2	contrastive_final	contrastive	5	onfocus	S7_T11222	2	7	Mixed	Rising	onfocus	114.854980465	152.9385639	102.0076383	50.9309256	41.3930745045	373.1419324
16601	2020301_suk1_s1_i3_r1_TD	2020301	B3	suk1_s1_i3_r1	289.9530588	50.42712373	1	1	TD	r1	i3	s1	suk1	contrastive_initial	contrastive	1	onfocus	S7_T11222	1	7	Mixed	Level	onfocus	342.521365525	359.7155699	289.9530588	69.7625111	51.433545155	39.31840514
16621	2020301_suk1_s2_i3_r1_TD	2020301	B3	suk1_s2_i3_r1	339.8120954	54.18475918	1	21	TD	r1	i3	s2	suk1	contrastive_initial	contrastive	2	onfocus	S7_T11222	1	7	Mixed	Level	onfocus	294.896455385	339.8120954	245.274549	94.5375464	55.3811107885	69.20568955
16641	2020301_sei2_v_i3_r1_TD	2020301	B3	sei2_v_i3_r1	207.5008208	46.8062414	1	41	TD	r1	i3	v	sei2	contrastive_initial	contrastive	3	postfocus	S7_T11222	2	7	Mixed	Rising	nofocus	137.466483755	207.5008208	123.8055471	83.6952737	49.478447413	147.7613505
16661	2020301_svy2_o1_i3_r1_TD	2020301	B3	svy2_o1_i3_r1	125.0743519	47.93504085	1	61	TD	r1	i3	o1	svy2	contrastive_initial	contrastive	4	postfocus	S7_T11222	2	7	Mixed	Rising	nofocus	119.14168767	125.0743519	108.3624272	16.7119247	49.5372590225	178.8119886
16681	2020301_kwo2_o2_i3_r1_TD	2020301	B3	kwo2_o2_i3_r1	97.87550228	47.85914951	1	81	TD	r1	i3	o2	kwo2	contrastive_initial	contrastive	5	postfocus	S7_T11222	2	7	Mixed	Rising	nofocus	90.927534647	145.348284	79.32884893	66.01943507	42.930482509	235.4164289
16701	2020301_piu2_s1_f3_r1_TD	2020301	B3	piu2_s1_f3_r1	210.8374169	51.16495201	1	1	TD	r1	f3	s1	piu2	contrastive_final	contrastive	1	prefocus	S8_T22111	2	8	Mixed	Rising	nofocus	247.181278605	255.113223	210.8374169	44.2758061	56.243087219	159.4406652
16721	2020301_tse2_s2_f3_r1_TD	2020301	B3	tse2_s2_f3_r1	238.1337888	54.25337694	1	21	TD	r1	f3	s2	tse2	contrastive_final	contrastive	2	prefocus	S8_T22111	2	8	Mixed	Rising	nofocus	232.36920056	263.6525352	224.0247141	39.6278211	55.5129700405	149.7052154
16741	2020301_tsap1_v_f3_r1_TD	2020301	B3	tsap1_v_f3_r1	281.929863	53.52893649	1	41	TD	r1	f3	v	tsap1	contrastive_final	contrastive	3	prefocus	S8_T22111	1	8	Mixed	Level	nofocus	286.376060355	305.4703863	275.3521199	30.1182664	56.824451503	108.0146133
16761	2020301_sy1_o1_f3_r1_TD	2020301	B3	sy1_o1_f3_r1	318.2898116	52.56348479	1	61	TD	r1	f3	o1	sy1	contrastive_final	contrastive	4	onfocus	S8_T22111	1	8	Mixed	Level	onfocus	272.42129441	318.5937363	246.9141407	71.6795956	53.699219161	118.5879993
16781	2020301_pau1_o2_f3_r1_TD	2020301	B3	pau1_o2_f3_r1	246.4396732	54.35294554	1	81	TD	r1	f3	o2	pau1	contrastive_final	contrastive	5	onfocus	S8_T22111	1	8	Mixed	Level	onfocus	242.42063102	248.3028168	237.3474994	10.9553174	54.407103976	269.1046683
16801	2020301_suk1_s1_i2_r1_TD	2020301	B3	suk1_s1_i2_r1	257.7435105	54.50839473	1	1	TD	r1	i2	s1	suk1	narrow_initial	narrow	1	onfocus	S7_T11222	1	7	Mixed	Level	onfocus	269.741447045	277.2890493	257.7435105	19.5455388	57.085876049	79.31606489
16821	2020301_suk1_s2_i2_r1_TD	2020301	B3	suk1_s2_i2_r1	280.6645039	52.45189422	1	21	TD	r1	i2	s2	suk1	narrow_initial	narrow	2	onfocus	S7_T11222	1	7	Mixed	Level	onfocus	268.888472635	280.7378607	243.7361281	37.0017326	53.074547521	70.52154195
16841	2020301_sei2_v_i2_r1_TD	2020301	B3	sei2_v_i2_r1	224.9328656	45.02613474	1	41	TD	r1	i2	v	sei2	narrow_initial	narrow	3	postfocus	S7_T11222	2	7	Mixed	Rising	nofocus	213.04118948	225.6287929	203.797767	21.8310259	48.370904822	116.1791132
16861	2020301_svy2_o1_i2_r1_TD	2020301	B3	svy2_o1_i2_r1	227.1275867	44.68505915	1	61	TD	r1	i2	o1	svy2	narrow_initial	narrow	4	postfocus	S7_T11222	2	7	Mixed	Rising	nofocus	227.94324064	228.3846684	227.1275867	1.25708170000001	47.6590755895	104.3262173
16881	2020301_kwo2_o2_i2_r1_TD	2020301	B3	kwo2_o2_i2_r1	228.5740791	35.25342351	1	81	TD	r1	i2	o2	kwo2	narrow_initial	narrow	5	postfocus	S7_T11222	2	7	Mixed	Rising	nofocus	230.80839667	249.6351588	228.5740791	21.0610797	38.2207975085	194.7556059
16901	2020301_bui3_s1_f2_r1_TD	2020301	B3	bui3_s1_f2_r1	267.9669396	50.06704233	1	1	TD	r1	f2	s1	bui3	narrow_final	narrow	1	prefocus	S9_T33111	3	9	Mixed	Level	nofocus	242.010767575	271.1061952	226.2205768	44.8856184	55.6746954635	185.1911241
16921	2020301_bui3_s2_f2_r1_TD	2020301	B3	bui3_s2_f2_r1	229.2142246	49.77990239	1	21	TD	r1	f2	s2	bui3	narrow_final	narrow	2	prefocus	S9_T33111	3	9	Mixed	Level	nofocus	232.8422923	255.1824271	229.2142246	25.9682025	58.0644229535	180.3013983
16941	2020301_tsv1_v_f2_r1_TD	2020301	B3	tsv1_v_f2_r1	288.4051644	52.76988407	1	41	TD	r1	f2	v	tsv1	narrow_final	narrow	3	prefocus	S9_T33111	1	9	Mixed	Level	nofocus	274.90309379	294.7016734	267.8930475	26.8086259	59.3585841535	308.5322642
16961	2020301_fug1_o1_f2_r1_TD	2020301	B3	fug1_o1_f2_r1	284.1674838	53.00966896	1	61	TD	r1	f2	o1	fug1	narrow_final	narrow	4	onfocus	S9_T33111	1	9	Mixed	Level	onfocus	256.34447916	284.1674838	247.8517861	36.3156977	54.9632703865	167.3223734
16981	2020301_tshe1_o2_f2_r1_TD	2020301	B3	tshe1_o2_f2_r1	259.4658388	52.15093432	1	81	TD	r1	f2	o2	tshe1	narrow_final	narrow	5	onfocus	S9_T33111	1	9	Mixed	Level	onfocus	244.228459315	262.0315646	233.2771081	28.7544565	53.687128822	142.8340136
17001	2020301_suk1_s1_f2_r1_TD	2020301	B3	suk1_s1_f2_r1	273.2722509	54.5349359	1	1	TD	r1	f2	s1	suk1	narrow_final	narrow	1	prefocus	S7_T11222	1	7	Mixed	Level	nofocus	278.665069055	281.3409401	273.2722509	8.06868919999999	57.158674956	59.3776482
17021	2020301_suk1_s2_f2_r1_TD	2020301	B3	suk1_s2_f2_r1	274.7590066	55.73656177	1	21	TD	r1	f2	s2	suk1	narrow_final	narrow	2	prefocus	S7_T11222	1	7	Mixed	Level	nofocus	264.089182895	274.7590066	254.4603859	20.2986207	57.1368185585	100.9010771
17041	2020301_sei2_v_f2_r1_TD	2020301	B3	sei2_v_f2_r1	247.3462283	48.24192003	1	41	TD	r1	f2	v	sei2	narrow_final	narrow	3	prefocus	S7_T11222	2	7	Mixed	Rising	nofocus	218.10090263	247.3462283	207.3197741	40.0264542	53.325574214	150.2703646
17061	2020301_svy2_o1_f2_r1_TD	2020301	B3	svy2_o1_f2_r1	221.9489022	51.07109258	1	61	TD	r1	f2	o1	svy2	narrow_final	narrow	4	onfocus	S7_T11222	2	7	Mixed	Rising	onfocus	182.09230447	221.9489022	153.7665403	68.1823619	51.1971117405	131.6241497
17081	2020301_kwo2_o2_f2_r1_TD	2020301	B3	kwo2_o2_f2_r1	154.8604068	46.65742063	1	81	TD	r1	f2	o2	kwo2	narrow_final	narrow	5	onfocus	S7_T11222	2	7	Mixed	Rising	onfocus	162.03815635	200.8600758	154.8604068	45.999669	40.865166788	196.4547357
17101	2020301_bui3_s1_i3_r1_TD	2020301	B3	bui3_s1_i3_r1	235.6910074	55.73187634	1	1	TD	r1	i3	s1	bui3	contrastive_initial	contrastive	1	onfocus	S9_T33111	3	9	Mixed	Level	onfocus	246.393216935	258.4483844	235.6910074	22.757377	60.355297664	279.308979
17121	2020301_bui3_s2_i3_r1_TD	2020301	B3	bui3_s2_i3_r1	243.1977648	55.60107287	1	21	TD	r1	i3	s2	bui3	contrastive_initial	contrastive	2	onfocus	S9_T33111	3	9	Mixed	Level	onfocus	243.46810053	258.1592938	238.599224	19.5600698	61.991465032	291.430839
17141	2020301_tsv1_v_i3_r1_TD	2020301	B3	tsv1_v_i3_r1	277.015278	56.06177328	1	41	TD	r1	i3	v	tsv1	contrastive_initial	contrastive	3	postfocus	S9_T33111	1	9	Mixed	Level	nofocus	261.164519405	277.015278	252.2390208	24.7762572	59.0426952485	127.8112006
17161	2020301_fug1_o1_i3_r1_TD	2020301	B3	fug1_o1_i3_r1	264.8256822	50.56645672	1	61	TD	r1	i3	o1	fug1	contrastive_initial	contrastive	4	postfocus	S9_T33111	1	9	Mixed	Level	nofocus	250.382947715	264.8256822	243.2896978	21.5359844	55.4642104165	169.1353643
17181	2020301_tshe1_o2_i3_r1_TD	2020301	B3	tshe1_o2_i3_r1	255.8124865	52.20110559	1	81	TD	r1	i3	o2	tshe1	contrastive_initial	contrastive	5	postfocus	S9_T33111	1	9	Mixed	Level	nofocus	237.09657865	255.8124865	228.1425515	27.669935	51.790219006	158.0102041
17201	2020301_suk1_s1_m3_r1_TD	2020301	B3	suk1_s1_m3_r1	257.9398004	55.46899852	1	1	TD	r1	m3	s1	suk1	contrastive_medial	contrastive	1	prefocus	S7_T11222	1	7	Mixed	Level	nofocus	272.60291102	279.2794557	257.9398004	21.3396553	58.5554886235	66.75204082
17221	2020301_suk1_s2_m3_r1_TD	2020301	B3	suk1_s2_m3_r1	280.354055	53.5475717	1	21	TD	r1	m3	s2	suk1	contrastive_medial	contrastive	2	prefocus	S7_T11222	1	7	Mixed	Level	nofocus	269.016085295	280.5023187	245.6499336	34.8523851	55.8534104215	58.58276644
17241	2020301_sei2_v_m3_r1_TD	2020301	B3	sei2_v_m3_r1	224.7842943	48.03370429	1	41	TD	r1	m3	v	sei2	contrastive_medial	contrastive	3	onfocus	S7_T11222	2	7	Mixed	Rising	onfocus	212.56967837	228.6524792	190.9013034	37.7511758	50.731502278	184.205574
17261	2020301_svy2_o1_m3_r1_TD	2020301	B3	svy2_o1_m3_r1	222.1482514	46.5740114	1	61	TD	r1	m3	o1	svy2	contrastive_medial	contrastive	4	postfocus	S7_T11222	2	7	Mixed	Rising	nofocus	211.165852185	222.1482514	202.640226	19.5080254	47.910789225	201.8235072
17281	2020301_kwo2_o2_m3_r1_TD	2020301	B3	kwo2_o2_m3_r1	216.2704397	51.50766335	1	81	TD	r1	m3	o2	kwo2	contrastive_medial	contrastive	5	postfocus	S7_T11222	2	7	Mixed	Rising	nofocus	204.82887414	218.9351477	196.4500624	22.4850853	48.530127677	203.515999
17301	2020301_piu2_s1_i3_r1_TD	2020301	B3	piu2_s1_i3_r1	214.4752518	57.80798354	1	1	TD	r1	i3	s1	piu2	contrastive_initial	contrastive	1	onfocus	S8_T22111	2	8	Mixed	Rising	onfocus	244.599964435	282.049732	214.4752518	67.5744802	61.0480212395	272.3248445
17321	2020301_tse2_s2_i3_r1_TD	2020301	B3	tse2_s2_i3_r1	314.822201	54.49549118	1	21	TD	r1	i3	s2	tse2	contrastive_initial	contrastive	2	onfocus	S8_T22111	2	8	Mixed	Rising	onfocus	312.23230087	357.5885079	287.0675956	70.5209123	58.756119731	279.8133526
17341	2020301_tsap1_v_i3_r1_TD	2020301	B3	tsap1_v_i3_r1	337.7082124	59.06738715	1	41	TD	r1	i3	v	tsap1	contrastive_initial	contrastive	3	postfocus	S8_T22111	1	8	Mixed	Level	nofocus	368.153949595	434.8428947	332.9070425	101.9358522	61.2362812625	63.27739985
17361	2020301_sy1_o1_i3_r1_TD	2020301	B3	sy1_o1_i3_r1	451.8696667	57.12712154	1	61	TD	r1	i3	o1	sy1	contrastive_initial	contrastive	4	postfocus	S8_T22111	1	8	Mixed	Level	nofocus	444.16770148	460.7432398	422.9587745	37.7844653	58.9030381585	138.6928708
17381	2020301_pau1_o2_i3_r1_TD	2020301	B3	pau1_o2_i3_r1	455.9109877	54.09663517	1	81	TD	r1	i3	o2	pau1	contrastive_initial	contrastive	5	postfocus	S8_T22111	1	8	Mixed	Level	nofocus	456.24256721	527.8539281	332.1612587	195.6926694	59.3490286705	228.9839736
17401	2020301_bui3_s1_m3_r1_TD	2020301	B3	bui3_s1_m3_r1	327.7144602	51.62771827	1	1	TD	r1	m3	s1	bui3	contrastive_medial	contrastive	1	prefocus	S9_T33111	3	9	Mixed	Level	nofocus	265.409362795	327.7144602	243.8705476	83.8439126	55.8241589445	218.3408919
17421	2020301_bui3_s2_m3_r1_TD	2020301	B3	bui3_s2_m3_r1	245.0866109	50.8827165	1	21	TD	r1	m3	s2	bui3	contrastive_medial	contrastive	2	prefocus	S9_T33111	3	9	Mixed	Level	nofocus	247.840724805	277.0289356	242.6640648	34.3648708	54.3182691025	225.9429327
17441	2020301_tsv1_v_m3_r1_TD	2020301	B3	tsv1_v_m3_r1	297.2735576	47.81695019	1	41	TD	r1	m3	v	tsv1	contrastive_medial	contrastive	3	onfocus	S9_T33111	1	9	Mixed	Level	onfocus	288.400307075	300.9945068	281.4658234	19.5286834	53.0609519825	124.0410803
17461	2020301_fug1_o1_m3_r1_TD	2020301	B3	fug1_o1_m3_r1	289.6420643	48.35910949	1	61	TD	r1	m3	o1	fug1	contrastive_medial	contrastive	4	postfocus	S9_T33111	1	9	Mixed	Level	nofocus	276.930152045	289.6420643	272.5583056	17.0837587	51.917435986	146.5250305
17481	2020301_tshe1_o2_m3_r1_TD	2020301	B3	tshe1_o2_m3_r1	281.3285923	50.00685057	1	81	TD	r1	m3	o2	tshe1	contrastive_medial	contrastive	5	postfocus	S9_T33111	1	9	Mixed	Level	nofocus	262.518968955	281.3285923	257.9854182	23.3431741	54.175998475	188.6355021
17501	2020301_piu2_s1_m2_r1_TD	2020301	B3	piu2_s1_m2_r1	255.2769504	54.71383885	1	1	TD	r1	m2	s1	piu2	narrow_medial	narrow	1	prefocus	S8_T22111	2	8	Mixed	Rising	nofocus	273.01960038	291.1969649	251.6664585	39.5305064	54.3126816475	363.2455998
17521	2020301_tse2_s2_m2_r1_TD	2020301	B3	tse2_s2_m2_r1	256.7107673	53.47967464	1	21	TD	r1	m2	s2	tse2	narrow_medial	narrow	2	prefocus	S8_T22111	2	8	Mixed	Rising	nofocus	250.896085015	275.0810064	228.2193356	46.8616708	54.3248856085	606.0324332
17541	2020301_tsap1_v_m2_r1_TD	2020301	B3	tsap1_v_m2_r1	262.3192556	51.48394098	1	41	TD	r1	m2	v	tsap1	narrow_medial	narrow	3	onfocus	S8_T22111	1	8	Mixed	Level	onfocus	266.90653448	274.433402	262.3192556	12.1141464	53.085755757	56.73469388
17561	2020301_sy1_o1_m2_r1_TD	2020301	B3	sy1_o1_m2_r1	280.9428283	53.44115017	1	61	TD	r1	m2	o1	sy1	narrow_medial	narrow	4	postfocus	S8_T22111	1	8	Mixed	Level	nofocus	255.30125813	280.9428283	238.7938365	42.1489918	55.1025958775	111.8548753
17581	2020301_pau1_o2_m2_r1_TD	2020301	B3	pau1_o2_m2_r1	240.2278994	56.62505026	1	81	TD	r1	m2	o2	pau1	narrow_medial	narrow	5	postfocus	S8_T22111	1	8	Mixed	Level	nofocus	242.763924215	251.1296177	238.6296114	12.5000063	56.3480533135	218.3217795
17601	2020301_bui3_s1_i2_r1_TD	2020301	B3	bui3_s1_i2_r1	247.7990441	58.09485961	1	1	TD	r1	i2	s1	bui3	narrow_initial	narrow	1	onfocus	S9_T33111	3	9	Mixed	Level	onfocus	234.60016496	254.3220681	225.4509934	28.8710747	58.6569348335	275.1619436
17621	2020301_bui3_s2_i2_r1_TD	2020301	B3	bui3_s2_i2_r1	258.5194887	49.26011716	1	21	TD	r1	i2	s2	bui3	narrow_initial	narrow	2	onfocus	S9_T33111	3	9	Mixed	Level	onfocus	235.15708124	258.5194887	228.8068057	29.712683	57.2719259665	213.9568619
17641	2020301_tsv1_v_i2_r1_TD	2020301	B3	tsv1_v_i2_r1	240.7289282	46.51751655	1	41	TD	r1	i2	v	tsv1	narrow_initial	narrow	3	postfocus	S9_T33111	1	9	Mixed	Level	nofocus	235.003148575	242.2386559	230.8058001	11.4328558	53.33178468	234.1360544
17661	2020301_fug1_o1_i2_r1_TD	2020301	B3	fug1_o1_i2_r1	246.5824601	48.6300823	1	61	TD	r1	i2	o1	fug1	narrow_initial	narrow	4	postfocus	S9_T33111	1	9	Mixed	Level	nofocus	232.595567775	246.5824601	229.1535566	17.4289035	49.935469684	198.0839002
17681	2020301_tshe1_o2_i2_r1_TD	2020301	B3	tshe1_o2_i2_r1	228.4922027	47.98067661	1	81	TD	r1	i2	o2	tshe1	narrow_initial	narrow	5	postfocus	S9_T33111	1	9	Mixed	Level	nofocus	225.50853152	265.1686666	216.9768638	48.1918028	48.026601219	137.877551
17701	2020301_piu2_s1_i3_r2_TD	2020301	B3	piu2_s1_i3_r2	290.5979395	53.76228345	1	1	TD	r2	i3	s1	piu2	contrastive_initial	contrastive	1	onfocus	S8_T22111	2	8	Mixed	Rising	onfocus	287.288677765	315.7322319	262.9647413	52.7674906	55.663912177	417.4860166
17721	2020301_tse2_s2_i3_r2_TD	2020301	B3	tse2_s2_i3_r2	251.8785789	50.31088221	1	21	TD	r2	i3	s2	tse2	contrastive_initial	contrastive	2	onfocus	S8_T22111	2	8	Mixed	Rising	onfocus	132.1686123135	251.8785789	77.52452904	174.35404986	48.511915681	165.5918367
17741	2020301_tsap1_v_i3_r2_TD	2020301	B3	tsap1_v_i3_r2	85.86692883	43.512867	1	41	TD	r2	i3	v	tsap1	contrastive_initial	contrastive	3	postfocus	S8_T22111	1	8	Mixed	Level	nofocus	91.375155877	95.96972869	85.86692883	10.10279986	42.269944301	36.85975929
17761	2020301_sy1_o1_i3_r2_TD	2020301	B3	sy1_o1_i3_r2	99.87075467	38.06162244	1	61	TD	r2	i3	o1	sy1	contrastive_initial	contrastive	4	postfocus	S8_T22111	1	8	Mixed	Level	nofocus	107.0406516835	112.7432893	99.87075467	12.87253463	38.824341031	80.70263291
17781	2020301_pau1_o2_i3_r2_TD	2020301	B3	pau1_o2_i3_r2	116.2737455	26.67727679	1	81	TD	r2	i3	o2	pau1	contrastive_initial	contrastive	5	postfocus	S8_T22111	1	8	Mixed	Level	nofocus	131.269304465	165.8868896	116.2737455	49.6131441	30.713479892	66.17724868
17801	2020301_piu2_s1_m2_r2_TD	2020301	B3	piu2_s1_m2_r2	194.8449301	52.70292483	1	1	TD	r2	m2	s1	piu2	narrow_medial	narrow	1	prefocus	S8_T22111	2	8	Mixed	Rising	nofocus	233.04944211	246.8607706	194.8449301	52.0158405	55.9167438695	123.4276167
17821	2020301_tse2_s2_m2_r2_TD	2020301	B3	tse2_s2_m2_r2	166.5434937	48.86951164	1	21	TD	r2	m2	s2	tse2	narrow_medial	narrow	2	prefocus	S8_T22111	2	8	Mixed	Rising	nofocus	194.801165725	240.5772393	140.6491493	99.92809	52.578496798	122.617158
17841	2020301_tsap1_v_m2_r2_TD	2020301	B3	tsap1_v_m2_r2	246.3233858	48.44966917	1	41	TD	r2	m2	v	tsap1	narrow_medial	narrow	3	onfocus	S8_T22111	1	8	Mixed	Level	onfocus	249.033356775	253.80471	246.3233858	7.48132419999999	50.3958007915	85.14285714
17861	2020301_sy1_o1_m2_r2_TD	2020301	B3	sy1_o1_m2_r2	256.4741417	49.34954927	1	61	TD	r2	m2	o1	sy1	narrow_medial	narrow	4	postfocus	S8_T22111	1	8	Mixed	Level	nofocus	234.996457915	256.4741417	227.1395066	29.3346351	51.5258771635	160.8997538
17881	2020301_pau1_o2_m2_r2_TD	2020301	B3	pau1_o2_m2_r2	225.1458189	50.73002016	1	81	TD	r2	m2	o2	pau1	narrow_medial	narrow	5	postfocus	S8_T22111	1	8	Mixed	Level	nofocus	223.360971795	252.330107	212.4551767	39.8749303	49.724568272	329.896898
17901	2020301_bui3_s1_m2_r2_TD	2020301	B3	bui3_s1_m2_r2	256.780664	51.33565843	1	1	TD	r2	m2	s1	bui3	narrow_medial	narrow	1	prefocus	S9_T33111	3	9	Mixed	Level	nofocus	222.73043339	256.780664	210.6699632	46.1107008	57.6182616405	247.126559
17921	2020301_bui3_s2_m2_r2_TD	2020301	B3	bui3_s2_m2_r2	216.581024	50.39165976	1	21	TD	r2	m2	s2	bui3	narrow_medial	narrow	2	prefocus	S9_T33111	3	9	Mixed	Level	nofocus	222.71213011	240.4918733	216.581024	23.9108493	58.4047636335	207.1850261
17941	2020301_tsv1_v_m2_r2_TD	2020301	B3	tsv1_v_m2_r2	262.2451651	53.96974627	1	41	TD	r2	m2	v	tsv1	narrow_medial	narrow	3	onfocus	S9_T33111	1	9	Mixed	Level	onfocus	264.132330425	277.5918622	255.6285862	21.963276	59.596438629	129.5231094
17961	2020301_fug1_o1_m2_r2_TD	2020301	B3	fug1_o1_m2_r2	281.5184157	56.20669356	1	61	TD	r2	m2	o1	fug1	narrow_medial	narrow	4	postfocus	S9_T33111	1	9	Mixed	Level	nofocus	257.655077595	281.5184157	248.2791636	33.2392521	58.9553419655	150.3202844
17981	2020301_tshe1_o2_m2_r2_TD	2020301	B3	tshe1_o2_m2_r2	277.3614112	56.85218053	1	81	TD	r2	m2	o2	tshe1	narrow_medial	narrow	5	postfocus	S9_T33111	1	9	Mixed	Level	nofocus	245.16016657	277.3614112	229.8333338	47.5280774	61.3986148555	201.3717444
18001	2020301_bui3_s1_i3_r2_TD	2020301	B3	bui3_s1_i3_r2	261.0587872	54.11295175	1	1	TD	r2	i3	s1	bui3	contrastive_initial	contrastive	1	onfocus	S9_T33111	3	9	Mixed	Level	onfocus	231.810516175	261.0587872	217.6728693	43.3859179	58.7759454	311.9347947
18021	2020301_bui3_s2_i3_r2_TD	2020301	B3	bui3_s2_i3_r2	229.9995839	54.20991309	1	21	TD	r2	i3	s2	bui3	contrastive_initial	contrastive	2	onfocus	S9_T33111	3	9	Mixed	Level	onfocus	236.19282613	318.7101273	222.4903063	96.219821	60.0100660425	298.5991434
18041	2020301_tsv1_v_i3_r2_TD	2020301	B3	tsv1_v_i3_r2	311.8468942	53.63335819	1	41	TD	r2	i3	v	tsv1	contrastive_initial	contrastive	3	postfocus	S9_T33111	1	9	Mixed	Level	nofocus	256.76108255	311.8468942	243.2813508	68.5655434	57.7969591735	146.2938395
18061	2020301_fug1_o1_i3_r2_TD	2020301	B3	fug1_o1_i3_r2	243.4827771	50.28694776	1	61	TD	r2	i3	o1	fug1	contrastive_initial	contrastive	4	postfocus	S9_T33111	1	9	Mixed	Level	nofocus	229.245394805	243.4827771	222.6928984	20.7898787	53.7071585335	133.9521263
18081	2020301_tshe1_o2_i3_r2_TD	2020301	B3	tshe1_o2_i3_r2	246.0872949	50.56026667	1	81	TD	r2	i3	o2	tshe1	contrastive_initial	contrastive	5	postfocus	S9_T33111	1	9	Mixed	Level	nofocus	240.25899155	286.5486487	220.2295955	66.3190532	51.6221134155	155.6443228
18101	2020301_suk1_s1_i2_r2_TD	2020301	B3	suk1_s1_i2_r2	345.1044554	56.62732348	1	1	TD	r2	i2	s1	suk1	narrow_initial	narrow	1	onfocus	S7_T11222	1	7	Mixed	Level	onfocus	402.21460164	425.2415605	345.1044554	80.1371051	57.974731877	44.28620019
18121	2020301_suk1_s2_i2_r2_TD	2020301	B3	suk1_s2_i2_r2	400.9733055	56.48081537	1	21	TD	r2	i2	s2	suk1	narrow_initial	narrow	2	onfocus	S7_T11222	1	7	Mixed	Level	onfocus	344.592488405	400.9733055	300.5799324	100.3933731	58.4159439785	64.64649108
18141	2020301_sei2_v_i2_r2_TD	2020301	B3	sei2_v_i2_r2	271.9752008	49.72204777	1	41	TD	r2	i2	v	sei2	narrow_initial	narrow	3	postfocus	S7_T11222	2	7	Mixed	Rising	nofocus	202.52514059	271.9752008	179.5289355	92.4462653	52.23962998	135.2458256
18161	2020301_svy2_o1_i2_r2_TD	2020301	B3	svy2_o1_i2_r2	213.1720026	48.9348799	1	61	TD	r2	i2	o1	svy2	narrow_initial	narrow	4	postfocus	S7_T11222	2	7	Mixed	Rising	nofocus	158.405392305	213.1720026	106.684539	106.4874636	49.8693568875	158.8469014
18181	2020301_kwo2_o2_i2_r2_TD	2020301	B3	kwo2_o2_i2_r2	135.2898441	49.74437314	1	81	TD	r2	i2	o2	kwo2	narrow_initial	narrow	5	postfocus	S7_T11222	2	7	Mixed	Rising	nofocus	155.023473175	181.5418819	135.2898441	46.2520378	47.596289087	206.6944117
18201	2020301_bui3_s1_b2_r2_TD	2020301	B3	bui3_s1_b2_r2	207.8563511	42.54023889	1	1	TD	r2	b2	s1	bui3	broad	broad	1	broadfocus	S9_T33111	3	9	Mixed	Level	broadfocus	230.951016265	236.6224121	207.8563511	28.766061	50.566961928	407.7626606
18221	2020301_bui3_s2_b2_r2_TD	2020301	B3	bui3_s2_b2_r2	232.2368741	41.85006938	1	21	TD	r2	b2	s2	bui3	broad	broad	2	broadfocus	S9_T33111	3	9	Mixed	Level	broadfocus	229.839641525	235.1494802	226.9082174	8.24126279999999	47.0349242595	683.9869704
18241	2020301_tsv1_v_b2_r2_TD	2020301	B3	tsv1_v_b2_r2	242.4223387	48.83058101	1	41	TD	r2	b2	v	tsv1	broad	broad	3	broadfocus	S9_T33111	1	9	Mixed	Level	broadfocus	243.673355045	252.9898923	241.3027366	11.6871557	52.411663247	159.4259259
18261	2020301_fug1_o1_b2_r2_TD	2020301	B3	fug1_o1_b2_r2	256.147482	47.04900244	1	61	TD	r2	b2	o1	fug1	broad	broad	4	broadfocus	S9_T33111	1	9	Mixed	Level	broadfocus	253.207771415	261.9209799	249.6301887	12.2907912	50.744789912	144.1712558
18281	2020301_tshe1_o2_b2_r2_TD	2020301	B3	tshe1_o2_b2_r2	267.3121257	47.94116024	1	81	TD	r2	b2	o2	tshe1	broad	broad	5	broadfocus	S9_T33111	1	9	Mixed	Level	broadfocus	258.64232494	268.7479707	247.0420033	21.7059674	50.7689636595	86.5191664
18301	2020301_bui3_s1_f2_r2_TD	2020301	B3	bui3_s1_f2_r2	272.5616709	48.00861834	1	1	TD	r2	f2	s1	bui3	narrow_final	narrow	1	prefocus	S9_T33111	3	9	Mixed	Level	nofocus	264.171839925	296.695825	240.3985383	56.2972867	55.4017992805	308.8554422
18321	2020301_bui3_s2_f2_r2_TD	2020301	B3	bui3_s2_f2_r2	249.0051257	48.57958764	1	21	TD	r2	f2	s2	bui3	narrow_final	narrow	2	prefocus	S9_T33111	3	9	Mixed	Level	nofocus	268.2564223	331.5259616	249.0051257	82.5208359	53.6418939705	203.3594104
18341	2020301_tsv1_v_f2_r2_TD	2020301	B3	tsv1_v_f2_r2	375.3616533	50.05494336	1	41	TD	r2	f2	v	tsv1	narrow_final	narrow	3	prefocus	S9_T33111	1	9	Mixed	Level	nofocus	357.441041455	401.5119336	336.0503835	65.4615501	56.580312592	185.866861
18361	2020301_fug1_o1_f2_r2_TD	2020301	B3	fug1_o1_f2_r2	424.1184927	48.1668703	1	61	TD	r2	f2	o1	fug1	narrow_final	narrow	4	onfocus	S9_T33111	1	9	Mixed	Level	onfocus	377.878625365	424.1184927	333.5481643	90.5703284	53.8722853215	226.4289203
18381	2020301_tshe1_o2_f2_r2_TD	2020301	B3	tshe1_o2_f2_r2	298.7339221	56.15100984	1	81	TD	r2	f2	o2	tshe1	narrow_final	narrow	5	onfocus	S9_T33111	1	9	Mixed	Level	onfocus	351.665357055	375.7772433	291.4150488	84.3621945	65.2102273945	194.2341981
18401	2020301_piu2_s1_m3_r2_TD	2020301	B3	piu2_s1_m3_r2	292.6421044	42.35293788	1	1	TD	r2	m3	s1	piu2	contrastive_medial	contrastive	1	prefocus	S8_T22111	2	8	Mixed	Rising	nofocus	252.64564939	292.6421044	244.3074531	48.3346513	41.158489053	176.2868481
18421	2020301_tse2_s2_m3_r2_TD	2020301	B3	tse2_s2_m3_r2	242.5905375	44.10286384	1	21	TD	r2	m3	s2	tse2	contrastive_medial	contrastive	2	prefocus	S8_T22111	2	8	Mixed	Rising	nofocus	238.431088175	242.5905375	234.2354495	8.35508800000002	44.838547732	136.8957498
18441	2020301_tsap1_v_m3_r2_TD	2020301	B3	tsap1_v_m3_r2	232.327647	48.42714795	1	41	TD	r2	m3	v	tsap1	contrastive_medial	contrastive	3	onfocus	S8_T22111	1	8	Mixed	Level	onfocus	221.73805974	232.327647	214.8466705	17.4809765	50.0250949985	120.0171328
18461	2020301_sy1_o1_m3_r2_TD	2020301	B3	sy1_o1_m3_r2	216.659559	44.85930866	1	61	TD	r2	m3	o1	sy1	contrastive_medial	contrastive	4	postfocus	S8_T22111	1	8	Mixed	Level	nofocus	216.01510201	218.9690105	208.9020193	10.0669912	51.4131117435	268.489544
18481	2020301_pau1_o2_m3_r2_TD	2020301	B3	pau1_o2_m3_r2	211.2967659	50.25515481	1	81	TD	r2	m3	o2	pau1	contrastive_medial	contrastive	5	postfocus	S8_T22111	1	8	Mixed	Level	nofocus	205.200419865	220.0241265	171.5540338	48.4700927	55.91444724	700.1127557
18501	2020301_suk1_s1_i3_r2_TD	2020301	B3	suk1_s1_i3_r2	280.9933845	46.46520278	1	1	TD	r2	i3	s1	suk1	contrastive_initial	contrastive	1	onfocus	S7_T11222	1	7	Mixed	Level	onfocus	306.447003325	315.5553344	280.9933845	34.5619499	46.594335671	38.64229025
18521	2020301_suk1_s2_i3_r2_TD	2020301	B3	suk1_s2_i3_r2	292.4326325	45.7736251	1	21	TD	r2	i3	s2	suk1	contrastive_initial	contrastive	2	onfocus	S7_T11222	1	7	Mixed	Level	onfocus	266.984915865	292.4326325	259.8843909	32.5482416	47.8933930235	65.8632977
18541	2020301_sei2_v_i3_r2_TD	2020301	B3	sei2_v_i3_r2	260.020045	42.47534602	1	41	TD	r2	i3	v	sei2	contrastive_initial	contrastive	3	postfocus	S7_T11222	2	7	Mixed	Rising	nofocus	260.259831955	260.4700531	260.020045	0.450008099999991	42.0196760055	133.164451
18561	2020301_svy2_o1_i3_r2_TD	2020301	B3	svy2_o1_i3_r2	260.5872752	36.0809861	1	61	TD	r2	i3	o1	svy2	contrastive_initial	contrastive	4	postfocus	S7_T11222	2	7	Mixed	Rising	nofocus	260.726486545	260.8242221	260.5872752	0.236946899999964	35.672268096	46.40061693
18581	2020301_kwo2_o2_i3_r2_TD	2020301	B3	kwo2_o2_i3_r2	260.7300287	27.21773331	1	81	TD	r2	i3	o2	kwo2	contrastive_initial	contrastive	5	postfocus	S7_T11222	2	7	Mixed	Rising	nofocus	259.61515676	260.7300287	258.5078788	2.22214989999998	27.994840735	24.63718821
18601	2020301_bui3_s1_i2_r2_TD	2020301	B3	bui3_s1_i2_r2	256.2963671	54.25806334	1	1	TD	r2	i2	s1	bui3	narrow_initial	narrow	1	onfocus	S9_T33111	3	9	Mixed	Level	onfocus	241.84103775	256.2963671	233.7286435	22.5677236	57.711021089	209.3104146
18621	2020301_bui3_s2_i2_r2_TD	2020301	B3	bui3_s2_i2_r2	242.3045162	55.23530706	1	21	TD	r2	i2	s2	bui3	narrow_initial	narrow	2	onfocus	S9_T33111	3	9	Mixed	Level	onfocus	242.08997285	251.8534263	237.7525551	14.1008712	57.5484611535	149.7424684
18641	2020301_tsv1_v_i2_r2_TD	2020301	B3	tsv1_v_i2_r2	260.8636973	48.64901812	1	41	TD	r2	i2	v	tsv1	narrow_initial	narrow	3	postfocus	S9_T33111	1	9	Mixed	Level	nofocus	260.250358765	266.0969835	255.0021475	11.094836	52.752958424	163.4496465
18661	2020301_fug1_o1_i2_r2_TD	2020301	B3	fug1_o1_i2_r2	263.0013659	44.49188046	1	61	TD	r2	i2	o1	fug1	narrow_initial	narrow	4	postfocus	S9_T33111	1	9	Mixed	Level	nofocus	254.25765342	263.0013659	247.9615867	15.0397792	51.147340424	157.8890504
18681	2020301_tshe1_o2_i2_r2_TD	2020301	B3	tshe1_o2_i2_r2	262.6363357	46.81999584	1	81	TD	r2	i2	o2	tshe1	narrow_initial	narrow	5	postfocus	S9_T33111	1	9	Mixed	Level	nofocus	247.03498252	286.8400644	233.6958442	53.1442202	51.113557517	189.2539683
18701	2020301_suk1_s1_m2_r2_TD	2020301	B3	suk1_s1_m2_r2	316.3057309	50.6315532	1	1	TD	r2	m2	s1	suk1	narrow_medial	narrow	1	prefocus	S7_T11222	1	7	Mixed	Level	nofocus	320.09160774	330.1262226	305.4490336	24.677189	56.289927052	52.73574668
18721	2020301_suk1_s2_m2_r2_TD	2020301	B3	suk1_s2_m2_r2	305.7585211	59.69823199	1	21	TD	r2	m2	s2	suk1	narrow_medial	narrow	2	prefocus	S7_T11222	1	7	Mixed	Level	nofocus	287.320875765	305.7585211	264.1720121	41.586509	57.706850968	61.70443957
18741	2020301_sei2_v_m2_r2_TD	2020301	B3	sei2_v_m2_r2	253.8326676	42.88661958	1	41	TD	r2	m2	v	sei2	narrow_medial	narrow	3	onfocus	S7_T11222	2	7	Mixed	Rising	onfocus	229.06259825	253.8326676	216.1993067	37.6333609	50.028303431	148.8972033
18761	2020301_svy2_o1_m2_r2_TD	2020301	B3	svy2_o1_m2_r2	223.0757021	46.67861255	1	61	TD	r2	m2	o1	svy2	narrow_medial	narrow	4	postfocus	S7_T11222	2	7	Mixed	Rising	nofocus	217.67349362	359.7465161	192.504688	167.2418281	50.0883247955	183.4955908
18781	2020301_kwo2_o2_m2_r2_TD	2020301	B3	kwo2_o2_m2_r2	484.1958084	50.73416361	1	81	TD	r2	m2	o2	kwo2	narrow_medial	narrow	5	postfocus	S7_T11222	2	7	Mixed	Rising	nofocus	540.580034065	574.0591819	472.2176024	101.8415795	45.4056485215	191.0422336
18801	2020301_piu2_s1_f2_r2_TD	2020301	B3	piu2_s1_f2_r2	354.0946666	49.47578015	1	1	TD	r2	f2	s1	piu2	narrow_final	narrow	1	prefocus	S8_T22111	2	8	Mixed	Rising	nofocus	252.80030103	354.0946666	240.9131949	113.1814717	54.818409416	209.9088246
18821	2020301_tse2_s2_f2_r2_TD	2020301	B3	tse2_s2_f2_r2	237.2195685	48.69907688	1	21	TD	r2	f2	s2	tse2	narrow_final	narrow	2	prefocus	S8_T22111	2	8	Mixed	Rising	nofocus	225.71879651	241.7294188	215.8701849	25.8592339	53.4742940325	224.5014624
18841	2020301_tsap1_v_f2_r2_TD	2020301	B3	tsap1_v_f2_r2	253.0670164	50.40522092	1	41	TD	r2	f2	v	tsap1	narrow_final	narrow	3	prefocus	S8_T22111	1	8	Mixed	Level	nofocus	257.734058605	259.1633942	253.0670164	6.09637780000003	50.02443983	52.60680272
18861	2020301_sy1_o1_f2_r2_TD	2020301	B3	sy1_o1_f2_r2	258.5291548	45.03756538	1	61	TD	r2	f2	o1	sy1	narrow_final	narrow	4	onfocus	S8_T22111	1	8	Mixed	Level	onfocus	256.898335	258.6528115	255.3368849	3.31592659999998	48.88770193	98.58538287
18881	2020301_pau1_o2_f2_r2_TD	2020301	B3	pau1_o2_f2_r2	254.5270307	54.06288025	1	81	TD	r2	f2	o2	pau1	narrow_final	narrow	5	onfocus	S8_T22111	1	8	Mixed	Level	onfocus	305.795047765	412.5815015	250.4190788	162.1624227	53.1676815875	294.0011146
18901	2020301_piu2_s1_b2_r2_TD	2020301	B3	piu2_s1_b2_r2	247.0736696	50.94215666	1	1	TD	r2	b2	s1	piu2	broad	broad	1	broadfocus	S8_T22111	2	8	Mixed	Rising	broadfocus	242.969956635	267.2974964	191.2734767	76.0240197	53.3131991295	502.4640428
18921	2020301_tse2_s2_b2_r2_TD	2020301	B3	tse2_s2_b2_r2	239.057101	47.00571544	1	21	TD	r2	b2	s2	tse2	broad	broad	2	broadfocus	S8_T22111	2	8	Mixed	Rising	broadfocus	227.23680156	259.7858259	208.5041963	51.2816296	54.428379002	244.5710797
18941	2020301_tsap1_v_b2_r2_TD	2020301	B3	tsap1_v_b2_r2	277.1132637	52.41017995	1	41	TD	r2	b2	v	tsap1	broad	broad	3	broadfocus	S8_T22111	1	8	Mixed	Level	broadfocus	296.778513655	304.1987214	277.1132637	27.0854577	58.151118987	148.0195041
18961	2020301_sy1_o1_b2_r2_TD	2020301	B3	sy1_o1_b2_r2	304.7756771	49.47362951	1	61	TD	r2	b2	o1	sy1	broad	broad	4	broadfocus	S8_T22111	1	8	Mixed	Level	broadfocus	320.209892965	345.346342	295.7821528	49.5641892	53.8347136335	262.1221171
18981	2020301_pau1_o2_b2_r2_TD	2020301	B3	pau1_o2_b2_r2	384.9595479	47.58403555	1	81	TD	r2	b2	o2	pau1	broad	broad	5	broadfocus	S8_T22111	1	8	Mixed	Level	broadfocus	367.27244704	527.8215945	171.9906712	355.8309233	56.0828970565	611.5752079
19001	2020301_piu2_s1_i2_r2_TD	2020301	B3	piu2_s1_i2_r2	183.5080771	48.03589306	1	1	TD	r2	i2	s1	piu2	narrow_initial	narrow	1	onfocus	S8_T22111	2	8	Mixed	Rising	onfocus	220.78377067	261.1010019	183.5080771	77.5929248	54.844355293	478.4386135
19021	2020301_tse2_s2_i2_r2_TD	2020301	B3	tse2_s2_i2_r2	213.2281537	52.19579469	1	21	TD	r2	i2	s2	tse2	narrow_initial	narrow	2	onfocus	S8_T22111	2	8	Mixed	Rising	onfocus	188.67354255	228.1569182	158.8165693	69.3403489	53.838278401	225.23282
19041	2020301_tsap1_v_i2_r2_TD	2020301	B3	tsap1_v_i2_r2	250.0975027	52.41689493	1	41	TD	r2	i2	v	tsap1	narrow_initial	narrow	3	postfocus	S8_T22111	1	8	Mixed	Level	nofocus	289.271771585	337.7926846	250.0975027	87.6951819	54.0574709295	147.5163769
19061	2020301_sy1_o1_i2_r2_TD	2020301	B3	sy1_o1_i2_r2	331.962652	46.3514122	1	61	TD	r2	i2	o1	sy1	narrow_initial	narrow	4	postfocus	S8_T22111	1	8	Mixed	Level	nofocus	300.042675575	331.962652	292.9104611	39.0521909	52.799349919	388.8019652
19081	2020301_pau1_o2_i2_r2_TD	2020301	B3	pau1_o2_i2_r2	293.6145959	53.49424824	1	81	TD	r2	i2	o2	pau1	narrow_initial	narrow	5	postfocus	S8_T22111	1	8	Mixed	Level	nofocus	254.58974445	293.6145959	193.6578218	99.9567741	50.4479384125	760.1453503
19101	2020301_bui3_s1_f3_r2_TD	2020301	B3	bui3_s1_f3_r2	218.8580273	47.45442119	1	1	TD	r2	f3	s1	bui3	contrastive_final	contrastive	1	prefocus	S9_T33111	3	9	Mixed	Level	nofocus	236.851909655	245.3225337	218.8580273	26.4645064	57.565636635	567.2437642
19121	2020301_bui3_s2_f3_r2_TD	2020301	B3	bui3_s2_f3_r2	240.3960186	48.1245589	1	21	TD	r2	f3	s2	bui3	contrastive_final	contrastive	2	prefocus	S9_T33111	3	9	Mixed	Level	nofocus	248.410402385	266.0475586	240.3960186	25.65154	60.41857774	485.324695
19141	2020301_tsv1_v_f3_r2_TD	2020301	B3	tsv1_v_f3_r2	304.8905969	52.90538952	1	41	TD	r2	f3	v	tsv1	contrastive_final	contrastive	3	prefocus	S9_T33111	1	9	Mixed	Level	nofocus	308.328139295	334.2686003	296.2989001	37.9697002	60.549136213	400.5523301
19161	2020301_fug1_o1_f3_r2_TD	2020301	B3	fug1_o1_f3_r2	333.4873318	56.56297272	1	61	TD	r2	f3	o1	fug1	contrastive_final	contrastive	4	onfocus	S9_T33111	1	9	Mixed	Level	onfocus	314.49797878	336.0993122	302.9873799	33.1119323	56.615345214	353.5171688
19181	2020301_tshe1_o2_f3_r2_TD	2020301	B3	tshe1_o2_f3_r2	331.4577602	53.53840772	1	81	TD	r2	f3	o2	tshe1	contrastive_final	contrastive	5	onfocus	S9_T33111	1	9	Mixed	Level	onfocus	294.719268595	332.9609306	212.8488459	120.1120847	53.2720326835	503.0260896
19201	2020301_suk1_s1_m3_r2_TD	2020301	B3	suk1_s1_m3_r2	248.1639234	47.83752698	1	1	TD	r2	m3	s1	suk1	contrastive_medial	contrastive	1	prefocus	S7_T11222	1	7	Mixed	Level	nofocus	250.208983615	258.746592	243.3741862	15.3724058	51.478906683	101.6303855
19221	2020301_suk1_s2_m3_r2_TD	2020301	B3	suk1_s2_m3_r2	242.8148065	46.71054052	1	21	TD	r2	m3	s2	suk1	contrastive_medial	contrastive	2	prefocus	S7_T11222	1	7	Mixed	Level	nofocus	241.278186655	242.8148065	238.4311216	4.38368489999999	46.102372382	93.37585034
19241	2020301_sei2_v_m3_r2_TD	2020301	B3	sei2_v_m3_r2	236.3142829	39.39563054	1	41	TD	r2	m3	v	sei2	contrastive_medial	contrastive	3	onfocus	S7_T11222	2	7	Mixed	Rising	onfocus	234.869906535	293.2235035	227.8463912	65.3771123	45.702664668	338.7894936
19261	2020301_svy2_o1_m3_r2_TD	2020301	B3	svy2_o1_m3_r2	377.4860182	39.90386526	1	61	TD	r2	m3	o1	svy2	contrastive_medial	contrastive	4	postfocus	S7_T11222	2	7	Mixed	Rising	nofocus	473.91223567	519.7107229	377.4860182	142.2247047	40.253433955	153.4134543
19281	2020301_kwo2_o2_m3_r2_TD	2020301	B3	kwo2_o2_m3_r2	533.6704619	42.98929361	1	81	TD	r2	m3	o2	kwo2	contrastive_medial	contrastive	5	postfocus	S7_T11222	2	7	Mixed	Rising	nofocus	366.14050333	566.7903897	212.5994054	354.1909843	47.009425086	452.0884354
19301	2020301_suk1_s1_b2_r2_TD	2020301	B3	suk1_s1_b2_r2	293.6668107	51.12565067	1	1	TD	r2	b2	s1	suk1	broad	broad	1	broadfocus	S7_T11222	1	7	Mixed	Level	broadfocus	294.46652472	306.7048428	284.247033	22.4578098	54.5697955255	73.04091081
19321	2020301_suk1_s2_b2_r2_TD	2020301	B3	suk1_s2_b2_r2	298.4133184	53.38245954	1	21	TD	r2	b2	s2	suk1	broad	broad	2	broadfocus	S7_T11222	1	7	Mixed	Level	broadfocus	284.261002375	298.4133184	269.2272565	29.1860619	54.540261358	57.9090451
19341	2020301_sei2_v_b2_r2_TD	2020301	B3	sei2_v_b2_r2	261.6365661	50.5762973	1	41	TD	r2	b2	v	sei2	broad	broad	3	broadfocus	S7_T11222	2	7	Mixed	Rising	broadfocus	240.121008435	283.0793768	211.6034775	71.4758993	56.35399854	198.6345279
19361	2020301_svy2_o1_b2_r2_TD	2020301	B3	svy2_o1_b2_r2	274.050066	48.5359699	1	61	TD	r2	b2	o1	svy2	broad	broad	4	broadfocus	S7_T11222	2	7	Mixed	Rising	broadfocus	228.03560517	274.050066	213.4295597	60.6205063	54.685595426	246.5050106
19381	2020301_kwo2_o2_b2_r2_TD	2020301	B3	kwo2_o2_b2_r2	228.0818583	53.08783329	1	81	TD	r2	b2	o2	kwo2	broad	broad	5	broadfocus	S7_T11222	2	7	Mixed	Rising	broadfocus	209.661721725	230.8839637	193.956763	36.9272007	53.684459524	293.6696097
19401	2020301_suk1_s1_f3_r2_TD	2020301	B3	suk1_s1_f3_r2	250.7621484	45.02662519	1	1	TD	r2	f3	s1	suk1	contrastive_final	contrastive	1	prefocus	S7_T11222	1	7	Mixed	Level	nofocus	260.310230835	267.2561019	250.7621484	16.4939535	45.921382086	31.14512472
19421	2020301_suk1_s2_f3_r2_TD	2020301	B3	suk1_s2_f3_r2	268.6189137	46.10464208	1	21	TD	r2	f3	s2	suk1	contrastive_final	contrastive	2	prefocus	S7_T11222	1	7	Mixed	Level	nofocus	267.47746432	269.4960998	262.6012135	6.89488630000005	48.3430381245	55.82243154
19441	2020301_sei2_v_f3_r2_TD	2020301	B3	sei2_v_f3_r2	256.5321927	43.21566433	1	41	TD	r2	f3	v	sei2	contrastive_final	contrastive	3	prefocus	S7_T11222	2	7	Mixed	Rising	nofocus	233.423202175	256.5321927	222.3702702	34.1619225	48.9636810905	130.1057514
19461	2020301_svy2_o1_f3_r2_TD	2020301	B3	svy2_o1_f3_r2	237.5057704	45.47684785	1	61	TD	r2	f3	o1	svy2	contrastive_final	contrastive	4	onfocus	S7_T11222	2	7	Mixed	Rising	onfocus	223.104594615	237.5057704	217.5661713	19.9395991	50.1391066075	207.473167
19481	2020301_kwo2_o2_f3_r2_TD	2020301	B3	kwo2_o2_f3_r2	217.5442871	48.37849215	1	81	TD	r2	f3	o2	kwo2	contrastive_final	contrastive	5	onfocus	S7_T11222	2	7	Mixed	Rising	onfocus	204.800946535	217.5442871	198.991135	18.5531521	49.4787792475	293.5044092
19501	2020301_piu2_s1_f3_r2_TD	2020301	B3	piu2_s1_f3_r2	218.6889968	43.86152123	1	1	TD	r2	f3	s1	piu2	contrastive_final	contrastive	1	prefocus	S8_T22111	2	8	Mixed	Rising	nofocus	232.836409735	243.4120237	218.6889968	24.7230269	50.4321694455	247.8519893
19521	2020301_tse2_s2_f3_r2_TD	2020301	B3	tse2_s2_f3_r2	233.3593377	47.61341605	1	21	TD	r2	f3	s2	tse2	contrastive_final	contrastive	2	prefocus	S8_T22111	2	8	Mixed	Rising	nofocus	208.88560243	233.3593377	197.1160726	36.2432651	50.649157916	155.9261419
19541	2020301_tsap1_v_f3_r2_TD	2020301	B3	tsap1_v_f3_r2	231.570338	50.88080803	1	41	TD	r2	f3	v	tsap1	contrastive_final	contrastive	3	prefocus	S8_T22111	1	8	Mixed	Level	nofocus	235.164050605	238.5683482	231.570338	6.99801020000001	52.023281238	86.92365835
19561	2020301_sy1_o1_f3_r2_TD	2020301	B3	sy1_o1_f3_r2	238.0087428	47.1360513	1	61	TD	r2	f3	o1	sy1	contrastive_final	contrastive	4	onfocus	S8_T22111	1	8	Mixed	Level	onfocus	228.889246605	238.7176459	223.4203643	15.2972816	49.805237374	184.2913292
19581	2020301_pau1_o2_f3_r2_TD	2020301	B3	pau1_o2_f3_r2	229.9217649	48.57143314	1	81	TD	r2	f3	o2	pau1	contrastive_final	contrastive	5	onfocus	S8_T22111	1	8	Mixed	Level	onfocus	217.414428475	229.9217649	213.4480082	16.4737567	49.2984633995	373.384182
19601	2020301_suk1_s1_f2_r2_TD	2020301	B3	suk1_s1_f2_r2	262.1580687	46.97258349	1	1	TD	r2	f2	s1	suk1	narrow_final	narrow	1	prefocus	S7_T11222	1	7	Mixed	Level	nofocus	275.552875935	284.2833121	262.1580687	22.1252434	51.3253671805	85.21938776
19621	2020301_suk1_s2_f2_r2_TD	2020301	B3	suk1_s2_f2_r2	287.7903772	53.26925136	1	21	TD	r2	f2	s2	suk1	narrow_final	narrow	2	prefocus	S7_T11222	1	7	Mixed	Level	nofocus	284.461627085	288.4663281	277.35914	11.1071881	54.759700451	82.49100106
19641	2020301_sei2_v_f2_r2_TD	2020301	B3	sei2_v_f2_r2	272.2958767	51.0963397	1	41	TD	r2	f2	v	sei2	narrow_final	narrow	3	prefocus	S7_T11222	2	7	Mixed	Rising	nofocus	269.074159425	352.9441416	228.5233372	124.4208044	56.619792727	236.0119448
19661	2020301_svy2_o1_f2_r2_TD	2020301	B3	svy2_o1_f2_r2	329.0579968	54.06583646	1	61	TD	r2	f2	o1	svy2	narrow_final	narrow	4	onfocus	S7_T11222	2	7	Mixed	Rising	onfocus	280.58754655	329.0579968	262.2803252	66.7776716	56.7312269995	242.4754907
19681	2020301_kwo2_o2_f2_r2_TD	2020301	B3	kwo2_o2_f2_r2	295.2912397	55.28516798	1	81	TD	r2	f2	o2	kwo2	narrow_final	narrow	5	onfocus	S7_T11222	2	7	Mixed	Rising	onfocus	249.64747417	295.2912397	227.6664356	67.6248041	55.708006412	515.0879604
19701	2020301_bui3_s1_m3_r2_TD	2020301	B3	bui3_s1_m3_r2	257.2222243	46.98320339	1	1	TD	r2	m3	s1	bui3	contrastive_medial	contrastive	1	prefocus	S9_T33111	3	9	Mixed	Level	nofocus	253.29285963	259.5278901	246.7160421	12.811848	55.947360328	307.2532923
19721	2020301_bui3_s2_m3_r2_TD	2020301	B3	bui3_s2_m3_r2	255.489702	48.63421983	1	21	TD	r2	m3	s2	bui3	contrastive_medial	contrastive	2	prefocus	S9_T33111	3	9	Mixed	Level	nofocus	257.24969268	271.7427446	253.4103986	18.332346	52.892413862	143.484127
19741	2020301_tsv1_v_m3_r2_TD	2020301	B3	tsv1_v_m3_r2	289.3524426	49.64932184	1	41	TD	r2	m3	v	tsv1	contrastive_medial	contrastive	3	onfocus	S9_T33111	1	9	Mixed	Level	onfocus	289.11078888	295.2869957	286.3502411	8.93675459999997	52.5476044625	129.330035
19761	2020301_fug1_o1_m3_r2_TD	2020301	B3	fug1_o1_m3_r2	285.0108736	43.95788559	1	61	TD	r2	m3	o1	fug1	contrastive_medial	contrastive	4	postfocus	S9_T33111	1	9	Mixed	Level	nofocus	282.558775035	287.0838545	280.5968251	6.48702939999998	46.9628418585	158.8038549
19781	2020301_tshe1_o2_m3_r2_TD	2020301	B3	tshe1_o2_m3_r2	289.7701529	48.95174813	1	81	TD	r2	m3	o2	tshe1	contrastive_medial	contrastive	5	postfocus	S9_T33111	1	9	Mixed	Level	nofocus	247.603156935	290.0527532	173.4201676	116.6325856	53.521018054	385.9311224
19801	2020301_jan1_s1_b1_r1_TD	2020301	B4	jan1_s1_b1_r1	233.8876778	46.19566343	1	1	TD	r1	b1	s1	jyan1	baseline_follow	baseline	1	baseline	S11_T11333	1	11	Single	Level	baseline	233.240790205	234.1434393	232.0666355	2.07680380000002	51.070353424	NA
19821	2020301_jan1_s2_b1_r1_TD	2020301	B4	jan1_s2_b1_r1	233.6072333	49.84307646	1	21	TD	r1	b1	s2	jyan1	baseline_follow	baseline	2	baseline	S11_T11333	1	11	Single	Level	baseline	239.2570632	243.7471836	233.6072333	10.1399503	50.594611547	NA
19841	2020301_wei3_v_b1_r1_TD	2020301	B4	wei3_v_b1_r1	239.5930045	49.89922857	1	41	TD	r1	b1	v	wei3	baseline_follow	baseline	3	baseline	S11_T11333	3	11	Single	Level	baseline	201.939794415	239.5930045	166.5837595	73.009245	48.293277152	206.4917396
19861	2020301_tsam3_o1_b1_r1_TD	2020301	B4	tsam3_o1_b1_r1	169.2148765	44.53298834	1	61	TD	r1	b1	o1	tsam3	baseline_follow	baseline	4	baseline	S11_T11333	3	11	Single	Level	baseline	171.37714414	173.9540591	169.2148765	4.73918259999999	44.025771235	65.83018393
19881	2020301_tsam3_o2_b1_r1_TD	2020301	B4	tsam3_o2_b1_r1	175.6573487	46.3988461	1	81	TD	r1	b1	o2	tsam3	baseline_follow	baseline	5	baseline	S11_T11333	3	11	Single	Level	baseline	181.34940891	199.6277305	175.6573487	23.9703818	45.0241575785	263.0169528
19901	2020301_piu35_s1_b1_r1_TD	2020301	B4	piu35_s1_b1_r1	236.5527679	48.78627862	1	1	TD	r1	b1	s1	piu35	baseline_follow	baseline	1	baseline	S12_T66333	5	12	Single	Rising	baseline	258.20246913	269.8491488	236.5527679	33.2963809	51.77858181	318.8121693
19921	2020301_mui35_s2_b1_r1_TD	2020301	B4	mui35_s2_b1_r1	270.792547	51.83755421	1	21	TD	r1	b1	s2	mui35	baseline_follow	baseline	2	baseline	S12_T66333	5	12	Single	Rising	baseline	255.04768535	270.9596574	243.9523886	27.0072688	51.483447417	409.9981104
19941	2020301_tsan3_v_b1_r1_TD	2020301	B4	tsan3_v_b1_r1	255.0493023	47.64743079	1	41	TD	r1	b1	v	tsan3	baseline_follow	baseline	3	baseline	S12_T66333	3	12	Single	Level	baseline	238.425664375	255.0493023	235.5393354	19.5099669	47.0694278205	332.5670374
19961	2020301_jin3_o1_b1_r1_TD	2020301	B4	jin3_o1_b1_r1	235.3179572	41.26797689	1	61	TD	r1	b1	o1	jin3	baseline_follow	baseline	4	baseline	S12_T66333	3	12	Single	Level	baseline	234.430939035	235.3179572	233.2981661	2.01979109999999	43.2545828915	227.2999076
19981	2020301_jin3_o2_b1_r1_TD	2020301	B4	jin3_o2_b1_r1	232.8459566	42.0301605	1	81	TD	r1	b1	o2	jin3	baseline_follow	baseline	5	baseline	S12_T66333	3	12	Single	Level	baseline	232.002585575	232.8459566	231.2992123	1.5467443	44.8471581335	125.8878044
20001	2020301_pak3_s1_b1_r1_TD	2020301	B4	pak3_s1_b1_r1	231.1858588	52.13980079	1	1	TD	r1	b1	s1	pak3	baseline_follow	baseline	1	baseline	S10_T33222	3	10	Single	Level	baseline	233.519762165	237.4613627	231.1858588	6.27550389999999	55.1155401625	130.4748162
20021	2020301_pak3_s2_b1_r1_TD	2020301	B4	pak3_s2_b1_r1	239.9457072	45.10909833	1	21	TD	r1	b1	s2	pak3	baseline_follow	baseline	2	baseline	S10_T33222	3	10	Single	Level	baseline	239.75793982	242.0272153	236.8087749	5.21844039999999	48.032066151	148.0221718
20041	2020301_tsing2_v_b1_r1_TD	2020301	B4	tsing2_v_b1_r1	235.7923372	44.50162357	1	41	TD	r1	b1	v	tsing2	baseline_follow	baseline	3	baseline	S10_T33222	2	10	Single	Rising	baseline	234.287209795	235.7923372	233.0047725	2.78756469999999	47.2195360635	267.2250199
20061	2020301_kau2_o1_b1_r1_TD	2020301	B4	kau2_o1_b1_r1	231.2120254	45.45326664	1	61	TD	r1	b1	o1	kau2	baseline_follow	baseline	4	baseline	S10_T33222	2	10	Single	Rising	baseline	219.457108335	231.2120254	217.3563141	13.8557113	46.237566944	275.8279136
20081	2020301_tsi2_o2_b1_r1_TD	2020301	B4	tsi2_o2_b1_r1	217.5448815	46.32861505	1	81	TD	r1	b1	o2	tsi2	baseline_follow	baseline	5	baseline	S10_T33222	2	10	Single	Rising	baseline	218.371797145	228.9464298	217.5448815	11.4015483	44.3947669545	275.6587079
20101	2020301_piu35_s1_b1_r2_TD	2020301	B4	piu35_s1_b1_r2	247.1379989	53.4718879	1	1	TD	r2	b1	s1	piu35	baseline_follow	baseline	1	baseline	S12_T66333	5	12	Single	Rising	baseline	246.646233005	256.659264	242.2060357	14.4532283	55.2794132555	229.9952759
20121	2020301_mui35_s2_b1_r2_TD	2020301	B4	mui35_s2_b1_r2	245.514235	52.13421023	1	21	TD	r2	b1	s2	mui35	baseline_follow	baseline	2	baseline	S12_T66333	5	12	Single	Rising	baseline	238.58455561	254.2189013	232.8712141	21.3476872	53.998221019	378.6155203
20141	2020301_tsan3_v_b1_r2_TD	2020301	B4	tsan3_v_b1_r2	249.652576	54.48463871	1	41	TD	r2	b1	v	tsan3	baseline_follow	baseline	3	baseline	S12_T66333	3	12	Single	Level	baseline	220.63807504	249.652576	212.259239	37.393337	52.092382612	303.4043182
20161	2020301_jin3_o1_b1_r2_TD	2020301	B4	jin3_o1_b1_r2	223.1853608	48.25137616	1	61	TD	r2	b1	o1	jin3	baseline_follow	baseline	4	baseline	S12_T66333	3	12	Single	Level	baseline	222.35385862	227.4240147	217.0980823	10.3259324	50.170980348	375.808768
20181	2020301_jin3_o2_b1_r2_TD	2020301	B4	jin3_o2_b1_r2	226.140125	50.29623731	1	81	TD	r2	b1	o2	jin3	baseline_follow	baseline	5	baseline	S12_T66333	3	12	Single	Level	baseline	216.571759365	226.140125	210.84301	15.297115	49.323293234	320.3171991
20201	2020301_jan1_s1_b1_r2_TD	2020301	B4	jan1_s1_b1_r2	256.5551778	52.2357819	1	1	TD	r2	b1	s1	jyan1	baseline_follow	baseline	1	baseline	S11_T11333	1	11	Single	Level	baseline	243.599165045	271.6501988	226.5404082	45.1097906	54.216176381	NA
20221	2020301_jan1_s2_b1_r2_TD	2020301	B4	jan1_s2_b1_r2	226.9068054	52.56078567	1	21	TD	r2	b1	s2	jyan1	baseline_follow	baseline	2	baseline	S11_T11333	1	11	Single	Level	baseline	237.732511015	243.1411494	226.9068054	16.234344	53.501169938	NA
20241	2020301_wei3_v_b1_r2_TD	2020301	B4	wei3_v_b1_r2	233.5850795	52.49725043	1	41	TD	r2	b1	v	wei3	baseline_follow	baseline	3	baseline	S11_T11333	3	11	Single	Level	baseline	215.81424094	233.5850795	208.7493687	24.8357108	47.7590199315	294.5113379
20261	2020301_tsam3_o1_b1_r2_TD	2020301	B4	tsam3_o1_b1_r2	220.5503746	48.18562318	1	61	TD	r2	b1	o1	tsam3	baseline_follow	baseline	4	baseline	S11_T11333	3	11	Single	Level	baseline	203.6632429	220.5503746	195.9306534	24.6197212	46.6063092005	234.8970144
20281	2020301_tsam3_o2_b1_r2_TD	2020301	B4	tsam3_o2_b1_r2	199.0789759	43.44105212	1	81	TD	r2	b1	o2	tsam3	baseline_follow	baseline	5	baseline	S11_T11333	3	11	Single	Level	baseline	202.66945758	215.6990673	199.0789759	16.6200914	43.229094401	241.8537415
20301	2020301_pak3_s1_b1_r2_TD	2020301	B4	pak3_s1_b1_r2	242.2440465	49.20231751	1	1	TD	r2	b1	s1	pak3	baseline_follow	baseline	1	baseline	S10_T33222	3	10	Single	Level	baseline	248.75590173	257.3219751	242.2440465	15.0779286	51.088037303	154.1300076
20321	2020301_pak3_s2_b1_r2_TD	2020301	B4	pak3_s2_b1_r2	248.7645598	45.34657955	1	21	TD	r2	b1	s2	pak3	baseline_follow	baseline	2	baseline	S10_T33222	3	10	Single	Level	baseline	242.315232685	248.7956101	234.8459347	13.9496754	47.0203871015	125.3501059
20341	2020301_tsing2_v_b1_r2_TD	2020301	B4	tsing2_v_b1_r2	231.838857	43.94233521	1	41	TD	r2	b1	v	tsing2	baseline_follow	baseline	3	baseline	S10_T33222	2	10	Single	Rising	baseline	230.43371198	232.1089261	228.6801243	3.4288018	46.5594252335	214.9404762
20361	2020301_kau2_o1_b1_r2_TD	2020301	B4	kau2_o1_b1_r2	232.8151803	45.27575531	1	61	TD	r2	b1	o1	kau2	baseline_follow	baseline	4	baseline	S10_T33222	2	10	Single	Rising	baseline	235.048866805	237.6132378	232.8151803	4.7980575	46.856763322	249.4767574
20381	2020301_tsi2_o2_b1_r2_TD	2020301	B4	tsi2_o2_b1_r2	237.8848073	43.71141436	1	81	TD	r2	b1	o2	tsi2	baseline_follow	baseline	5	baseline	S10_T33222	2	10	Single	Rising	baseline	216.68135673	237.8848073	210.2107528	27.6740545	47.7275152125	258.6175817
20401	2020301_piu35_s1_m2_r1_TD	2020301	B4	piu35_s1_m2_r1	221.4818247	47.76832761	1	1	TD	r1	m2	s1	piu35	narrow_medial	narrow	1	prefocus	S12_T66333	5	12	Single	Rising	nofocus	233.18382569	248.3879306	221.4818247	26.9061059	51.3865509205	211.1744592
20421	2020301_mui35_s2_m2_r1_TD	2020301	B4	mui35_s2_m2_r1	250.692441	52.10398332	1	21	TD	r1	m2	s2	mui35	narrow_medial	narrow	2	prefocus	S12_T66333	5	12	Single	Rising	nofocus	248.767040075	252.0016988	243.4888162	8.51288260000001	50.260558156	243.7302921
20441	2020301_tsan3_v_m2_r1_TD	2020301	B4	tsan3_v_m2_r1	248.0614313	49.03935711	1	41	TD	r1	m2	v	tsan3	narrow_medial	narrow	3	onfocus	S12_T66333	3	12	Single	Level	onfocus	216.406922075	248.0614313	208.4184833	39.642948	47.3525791705	334.3305781
20461	2020301_jin3_o1_m2_r1_TD	2020301	B4	jin3_o1_m2_r1	207.0600535	40.227964	1	61	TD	r1	m2	o1	jin3	narrow_medial	narrow	4	postfocus	S12_T66333	3	12	Single	Level	nofocus	201.20578649	207.0600535	194.8469757	12.2130778	43.278741875	232.7252996
20481	2020301_jin3_o2_m2_r1_TD	2020301	B4	jin3_o2_m2_r1	192.3847528	39.48980778	1	81	TD	r1	m2	o2	jin3	narrow_medial	narrow	5	postfocus	S12_T66333	3	12	Single	Level	nofocus	183.990547425	192.3847528	176.7802849	15.6044679	45.556390514	328.3706943
20501	2020301_piu35_s1_f3_r1_TD	2020301	B4	piu35_s1_f3_r1	214.521924	50.40928516	1	1	TD	r1	f3	s1	piu35	contrastive_final	contrastive	1	prefocus	S12_T66333	5	12	Single	Rising	nofocus	272.31279916	297.9415352	214.521924	83.4196112	51.2269499385	384.4518141
20521	2020301_mui35_s2_f3_r1_TD	2020301	B4	mui35_s2_f3_r1	280.1523374	51.58079765	1	21	TD	r1	f3	s2	mui35	contrastive_final	contrastive	2	prefocus	S12_T66333	5	12	Single	Rising	nofocus	275.272107535	280.1523374	265.5144075	14.6379299	53.1812131305	257.7801337
20541	2020301_tsan3_v_f3_r1_TD	2020301	B4	tsan3_v_f3_r1	249.8703077	49.86220562	1	41	TD	r1	f3	v	tsan3	contrastive_final	contrastive	3	prefocus	S12_T66333	3	12	Single	Level	nofocus	218.47376434	249.8703077	210.8715709	38.9987368	50.3128441775	338.0804623
20561	2020301_jin3_o1_f3_r1_TD	2020301	B4	jin3_o1_f3_r1	214.3109569	46.91681738	1	61	TD	r1	f3	o1	jin3	contrastive_final	contrastive	4	onfocus	S12_T66333	3	12	Single	Level	onfocus	219.56178434	226.1708876	214.3109569	11.8599307	51.585108212	337.3932351
20581	2020301_jin3_o2_f3_r1_TD	2020301	B4	jin3_o2_f3_r1	218.8288055	48.94301042	1	81	TD	r1	f3	o2	jin3	contrastive_final	contrastive	5	onfocus	S12_T66333	3	12	Single	Level	onfocus	212.692719805	219.0077937	208.5821423	10.4256514	49.8950102825	379.505543
20601	2020301_pak3_s1_i2_r1_TD	2020301	B4	pak3_s1_i2_r1	215.9521746	45.70813141	1	1	TD	r1	i2	s1	pak3	narrow_initial	narrow	1	onfocus	S10_T33222	3	10	Single	Level	onfocus	211.784824395	216.4912027	207.8673431	8.6238596	47.6686907865	104.9470899
20621	2020301_pak3_s2_i2_r1_TD	2020301	B4	pak3_s2_i2_r1	215.533684	47.09253897	1	21	TD	r1	i2	s2	pak3	narrow_initial	narrow	2	onfocus	S10_T33222	3	10	Single	Level	onfocus	214.12619248	216.5372901	212.4064548	4.1308353	48.4289349065	110.0856639
20641	2020301_tsing2_v_i2_r1_TD	2020301	B4	tsing2_v_i2_r1	213.4613337	43.31590439	1	41	TD	r1	i2	v	tsing2	narrow_initial	narrow	3	postfocus	S10_T33222	2	10	Single	Rising	nofocus	215.825647255	217.6870555	213.4613337	4.2257218	46.082051928	177.6914575
20661	2020301_kau2_o1_i2_r1_TD	2020301	B4	kau2_o1_i2_r1	218.0344945	44.43854965	1	61	TD	r1	i2	o1	kau2	narrow_initial	narrow	4	postfocus	S10_T33222	2	10	Single	Rising	nofocus	220.011987355	222.3151272	218.0344945	4.28063270000001	45.4446563145	192.5407133
20681	2020301_tsi2_o2_i2_r1_TD	2020301	B4	tsi2_o2_i2_r1	223.5310127	41.86759286	1	81	TD	r1	i2	o2	tsi2	narrow_initial	narrow	5	postfocus	S10_T33222	2	10	Single	Rising	nofocus	226.53606842	234.6130989	223.5310127	11.0820862	46.279070317	118.171511
20701	2020301_jan1_s1_f3_r1_TD	2020301	B4	jan1_s1_f3_r1	239.9415665	41.63511703	1	1	TD	r1	f3	s1	jyan1	contrastive_final	contrastive	1	prefocus	S11_T11333	1	11	Single	Level	nofocus	236.95012578	245.9158416	231.6615387	14.2543029	46.6592408125	NA
20721	2020301_jan1_s2_f3_r1_TD	2020301	B4	jan1_s2_f3_r1	232.8042876	48.46200856	1	21	TD	r1	f3	s2	jyan1	contrastive_final	contrastive	2	prefocus	S11_T11333	1	11	Single	Level	nofocus	234.172517725	235.4315431	232.4340422	2.99750090000001	48.691651736	NA
20741	2020301_wei3_v_f3_r1_TD	2020301	B4	wei3_v_f3_r1	230.938589	48.90396083	1	41	TD	r1	f3	v	wei3	contrastive_final	contrastive	3	prefocus	S11_T11333	3	11	Single	Level	nofocus	215.93453315	230.938589	208.0750093	22.8635797	45.7696131645	251.1554908
20761	2020301_tsam3_o1_f3_r1_TD	2020301	B4	tsam3_o1_f3_r1	208.690692	44.03354684	1	61	TD	r1	f3	o1	tsam3	contrastive_final	contrastive	4	onfocus	S11_T11333	3	11	Single	Level	onfocus	209.099827035	209.4721306	208.690692	0.781438600000001	48.0840663785	116.9139402
20781	2020301_tsam3_o2_f3_r1_TD	2020301	B4	tsam3_o2_f3_r1	209.6256153	42.33646698	1	81	TD	r1	f3	o2	tsam3	contrastive_final	contrastive	5	onfocus	S11_T11333	3	11	Single	Level	onfocus	210.707569285	217.8176304	209.6256153	8.19201510000002	41.5188616325	196.83378
20801	2020301_pak3_s1_f2_r1_TD	2020301	B4	pak3_s1_f2_r1	225.003098	44.90493853	1	1	TD	r1	f2	s1	pak3	narrow_final	narrow	1	prefocus	S10_T33222	3	10	Single	Level	nofocus	231.376887945	233.7350448	225.003098	8.7319468	47.885609975	80.24835331
20821	2020301_pak3_s2_f2_r1_TD	2020301	B4	pak3_s2_f2_r1	230.6681079	44.48898621	1	21	TD	r1	f2	s2	pak3	narrow_final	narrow	2	prefocus	S10_T33222	3	10	Single	Level	nofocus	227.38128126	230.6681079	222.3492069	8.31890099999998	48.147801458	89.83673469
20841	2020301_tsing2_v_f2_r1_TD	2020301	B4	tsing2_v_f2_r1	221.1210998	39.78414262	1	41	TD	r1	f2	v	tsing2	narrow_final	narrow	3	prefocus	S10_T33222	2	10	Single	Rising	nofocus	219.93554804	221.1210998	219.7026836	1.4184162	42.544652993	153.6344167
20861	2020301_kau2_o1_f2_r1_TD	2020301	B4	kau2_o1_f2_r1	219.4138373	40.81868993	1	61	TD	r1	f2	o1	kau2	narrow_final	narrow	4	onfocus	S10_T33222	2	10	Single	Rising	onfocus	204.00863724	219.4138373	198.5162074	20.8976299	44.6290231795	240.0680272
20881	2020301_tsi2_o2_f2_r1_TD	2020301	B4	tsi2_o2_f2_r1	203.866281	40.20030709	1	81	TD	r1	f2	o2	tsi2	narrow_final	narrow	5	onfocus	S10_T33222	2	10	Single	Rising	onfocus	207.95821577	216.4204651	203.866281	12.5541841	43.558762723	221.5788612
20901	2020301_piu35_s1_i2_r1_TD	2020301	B4	piu35_s1_i2_r1	229.9836012	44.72583205	1	1	TD	r1	i2	s1	piu35	narrow_initial	narrow	1	onfocus	S12_T66333	5	12	Single	Rising	onfocus	240.858616645	248.098342	229.9836012	18.1147408	48.913242527	223.709845
20921	2020301_mui35_s2_i2_r1_TD	2020301	B4	mui35_s2_i2_r1	254.4167953	49.87159285	1	21	TD	r1	i2	s2	mui35	narrow_initial	narrow	2	onfocus	S12_T66333	5	12	Single	Rising	onfocus	258.76575288	265.5024616	251.367165	14.1352966	49.49697166	198.165155
20941	2020301_tsan3_v_i2_r1_TD	2020301	B4	tsan3_v_i2_r1	264.7179613	41.79541064	1	41	TD	r1	i2	v	tsan3	narrow_initial	narrow	3	postfocus	S12_T66333	3	12	Single	Level	nofocus	262.45584869	264.7179613	260.1170611	4.60090020000001	44.6960020955	259.0208491
20961	2020301_jin3_o1_i2_r1_TD	2020301	B4	jin3_o1_i2_r1	259.3587181	40.14924709	1	61	TD	r1	i2	o1	jin3	narrow_initial	narrow	4	postfocus	S12_T66333	3	12	Single	Level	nofocus	256.581108375	259.3587181	254.0366299	5.32208819999997	41.606699235	306.0036713
20981	2020301_jin3_o2_i2_r1_TD	2020301	B4	jin3_o2_i2_r1	252.981245	44.63967486	1	81	TD	r1	i2	o2	jin3	narrow_initial	narrow	5	postfocus	S12_T66333	3	12	Single	Level	nofocus	251.046369355	253.1672791	249.5735938	3.5936853	43.740002934	229.5061728
21001	2020301_jan1_s1_i2_r1_TD	2020301	B4	jan1_s1_i2_r1	256.5471942	38.27914156	1	1	TD	r1	i2	s1	jyan1	narrow_initial	narrow	1	onfocus	S11_T11333	1	11	Single	Level	onfocus	258.91312369	261.6686751	256.0967028	5.57197229999997	48.62377787	NA
21021	2020301_jan1_s2_i2_r1_TD	2020301	B4	jan1_s2_i2_r1	256.6478763	48.42626929	1	21	TD	r1	i2	s2	jyan1	narrow_initial	narrow	2	onfocus	S11_T11333	1	11	Single	Level	onfocus	253.574483885	258.1205386	243.9982943	14.1222443	48.223072428	NA
21041	2020301_wei3_v_i2_r1_TD	2020301	B4	wei3_v_i2_r1	242.4996003	47.24663527	1	41	TD	r1	i2	v	wei3	narrow_initial	narrow	3	postfocus	S11_T11333	3	11	Single	Level	nofocus	214.61167731	242.4996003	204.5564974	37.9431029	51.875315438	223.7641723
21061	2020301_tsam3_o1_i2_r1_TD	2020301	B4	tsam3_o1_i2_r1	206.2904873	42.5031515	1	61	TD	r1	i2	o1	tsam3	narrow_initial	narrow	4	postfocus	S11_T11333	3	11	Single	Level	nofocus	207.844603785	209.4123933	206.2904873	3.121906	41.82881654	157.2756536
21081	2020301_tsam3_o2_i2_r1_TD	2020301	B4	tsam3_o2_i2_r1	210.0435698	42.0754415	1	81	TD	r1	i2	o2	tsam3	narrow_initial	narrow	5	postfocus	S11_T11333	3	11	Single	Level	nofocus	211.925626735	216.0132617	210.0435698	5.96969189999999	41.1430825185	119.2942177
21101	2020301_pak3_s1_m2_r1_TD	2020301	B4	pak3_s1_m2_r1	218.8743695	47.4629426	1	1	TD	r1	m2	s1	pak3	narrow_medial	narrow	1	prefocus	S10_T33222	3	10	Single	Level	nofocus	222.41190237	223.6656983	218.8743695	4.7913288	50.0321027865	104.9712081
21121	2020301_pak3_s2_m2_r1_TD	2020301	B4	pak3_s2_m2_r1	221.7857418	45.83235948	1	21	TD	r1	m2	s2	pak3	narrow_medial	narrow	2	prefocus	S10_T33222	3	10	Single	Level	nofocus	221.896544295	223.0621219	219.3741752	3.6879467	47.6704617465	146.9596876
21141	2020301_tsing2_v_m2_r1_TD	2020301	B4	tsing2_v_m2_r1	217.6996718	44.90924998	1	41	TD	r1	m2	v	tsing2	narrow_medial	narrow	3	onfocus	S10_T33222	2	10	Single	Rising	onfocus	208.82677943	217.6996718	205.995524	11.7041478	46.660008381	231.5436508
21161	2020301_kau2_o1_m2_r1_TD	2020301	B4	kau2_o1_m2_r1	209.9138996	43.12953635	1	61	TD	r1	m2	o1	kau2	narrow_medial	narrow	4	postfocus	S10_T33222	2	10	Single	Rising	nofocus	212.598127445	215.8958717	209.9138996	5.98197209999998	43.752975033	215.2288875
21181	2020301_tsi2_o2_m2_r1_TD	2020301	B4	tsi2_o2_m2_r1	217.4352275	41.85211353	1	81	TD	r1	m2	o2	tsi2	narrow_medial	narrow	5	postfocus	S10_T33222	2	10	Single	Rising	nofocus	223.277211715	251.5250994	217.4352275	34.0898719	42.4299253355	144.8785817
21201	2020301_jan1_s1_m2_r1_TD	2020301	B4	jan1_s1_m2_r1	274.2883909	47.1170807	1	1	TD	r1	m2	s1	jyan1	narrow_medial	narrow	1	prefocus	S11_T11333	1	11	Single	Level	nofocus	264.193655345	285.3154754	256.3472413	28.9682341	48.808120435	NA
21221	2020301_jan1_s2_m2_r1_TD	2020301	B4	jan1_s2_m2_r1	268.5507933	48.44830384	1	21	TD	r1	m2	s2	jyan1	narrow_medial	narrow	2	prefocus	S11_T11333	1	11	Single	Level	nofocus	255.57351055	268.5507933	243.4327161	25.1180772	47.671117604	NA
21241	2020301_wei3_v_m2_r1_TD	2020301	B4	wei3_v_m2_r1	241.1104166	47.70074978	1	41	TD	r1	m2	v	wei3	narrow_medial	narrow	3	onfocus	S11_T11333	3	11	Single	Level	onfocus	224.67734141	241.1104166	216.260429	24.8499876	48.2773728115	278.6451247
21261	2020301_tsam3_o1_m2_r1_TD	2020301	B4	tsam3_o1_m2_r1	219.9953221	44.40536904	1	61	TD	r1	m2	o1	tsam3	narrow_medial	narrow	4	postfocus	S11_T11333	3	11	Single	Level	nofocus	215.123161715	220.6589292	212.6257319	8.03319729999998	45.107059467	198.4074074
21281	2020301_tsam3_o2_m2_r1_TD	2020301	B4	tsam3_o2_m2_r1	213.0084656	42.25922647	1	81	TD	r1	m2	o2	tsam3	narrow_medial	narrow	5	postfocus	S11_T11333	3	11	Single	Level	nofocus	213.962967385	221.5523196	213.0084656	8.54385400000001	43.487197078	249.5682162
21301	2020301_piu35_s1_b2_r1_TD	2020301	B4	piu35_s1_b2_r1	228.8481084	47.28914012	1	1	TD	r1	b2	s1	piu35	broad	broad	1	broadfocus	S12_T66333	5	12	Single	Rising	broadfocus	236.96940781	240.8112672	228.8481084	11.9631588	51.3455842735	208.1519274
21321	2020301_mui35_s2_b2_r1_TD	2020301	B4	mui35_s2_b2_r1	240.8849987	52.74203646	1	21	TD	r1	b2	s2	mui35	broad	broad	2	broadfocus	S12_T66333	5	12	Single	Rising	broadfocus	242.099455695	243.7050864	236.9011905	6.80389589999999	50.7040580305	187.7107813
21341	2020301_tsan3_v_b2_r1_TD	2020301	B4	tsan3_v_b2_r1	231.858621	44.9382108	1	41	TD	r1	b2	v	tsan3	broad	broad	3	broadfocus	S12_T66333	3	12	Single	Level	broadfocus	213.931840865	231.858621	208.4945958	23.3640252	45.7552079215	291.3347191
21361	2020301_jin3_o1_b2_r1_TD	2020301	B4	jin3_o1_b2_r1	222.9181655	40.000151	1	61	TD	r1	b2	o1	jin3	broad	broad	4	broadfocus	S12_T66333	3	12	Single	Level	broadfocus	224.70284656	231.1956231	220.101904	11.0937191	49.6593794035	447.9235504
21381	2020301_jin3_o2_b2_r1_TD	2020301	B4	jin3_o2_b2_r1	228.8421409	44.14434059	1	81	TD	r1	b2	o2	jin3	broad	broad	5	broadfocus	S12_T66333	3	12	Single	Level	broadfocus	236.951995405	252.6400849	228.8421409	23.797944	49.1014036225	256.8201058
21401	2020301_pak3_s1_b2_r1_TD	2020301	B4	pak3_s1_b2_r1	258.0857247	50.01332442	1	1	TD	r1	b2	s1	pak3	broad	broad	1	broadfocus	S10_T33222	3	10	Single	Level	broadfocus	252.85241371	259.2341685	246.4538358	12.7803327	50.3348329405	161.3236961
21421	2020301_pak3_s2_b2_r1_TD	2020301	B4	pak3_s2_b2_r1	246.0470545	49.30840981	1	21	TD	r1	b2	s2	pak3	broad	broad	2	broadfocus	S10_T33222	3	10	Single	Level	broadfocus	239.562668985	246.0470545	234.439404	11.6076505	50.3732480705	162.0787751
21441	2020301_tsing2_v_b2_r1_TD	2020301	B4	tsing2_v_b2_r1	241.968586	47.64238614	1	41	TD	r1	b2	v	tsing2	broad	broad	3	broadfocus	S10_T33222	2	10	Single	Rising	broadfocus	242.93793547	248.4045114	236.8767542	11.5277572	50.687207598	267.1717576
21461	2020301_kau2_o1_b2_r1_TD	2020301	B4	kau2_o1_b2_r1	247.9581224	52.27550949	1	61	TD	r1	b2	o1	kau2	broad	broad	4	broadfocus	S10_T33222	2	10	Single	Rising	broadfocus	235.50778229	247.9581224	224.9465132	23.0116092	55.011421221	228.5542369
21481	2020301_tsi2_o2_b2_r1_TD	2020301	B4	tsi2_o2_b2_r1	246.5721709	45.5619141	1	81	TD	r1	b2	o2	tsi2	broad	broad	5	broadfocus	S10_T33222	2	10	Single	Rising	broadfocus	245.22955904	274.7064306	233.9028736	40.803557	44.0023330575	309.6064089
21501	2020301_pak3_s1_i3_r1_TD	2020301	B4	pak3_s1_i3_r1	293.6092321	59.03908192	1	1	TD	r1	i3	s1	pak3	contrastive_initial	contrastive	1	onfocus	S10_T33222	3	10	Single	Level	onfocus	263.9015822	293.8936223	249.4776804	44.4159419	64.210338056	145.3578401
21521	2020301_pak3_s2_i3_r1_TD	2020301	B4	pak3_s2_i3_r1	260.7173241	54.54294089	1	21	TD	r1	i3	s2	pak3	contrastive_initial	contrastive	2	onfocus	S10_T33222	3	10	Single	Level	onfocus	255.73776128	265.5101109	233.5923117	31.9177992	58.8941218335	139.3330858
21541	2020301_tsing2_v_i3_r1_TD	2020301	B4	tsing2_v_i3_r1	222.8462258	49.45303239	1	41	TD	r1	i3	v	tsing2	contrastive_initial	contrastive	3	postfocus	S10_T33222	2	10	Single	Rising	nofocus	226.849082915	248.9472509	209.6230045	39.3242464	53.4473838605	242.2214664
21561	2020301_kau2_o1_i3_r1_TD	2020301	B4	kau2_o1_i3_r1	251.8396311	54.73749239	1	61	TD	r1	i3	o1	kau2	contrastive_initial	contrastive	4	postfocus	S10_T33222	2	10	Single	Rising	nofocus	242.79678815	251.8396311	230.566532	21.2730991	56.1490885175	264.1997354
21581	2020301_tsi2_o2_i3_r1_TD	2020301	B4	tsi2_o2_i3_r1	200.5257961	44.90632253	1	81	TD	r1	i3	o2	tsi2	contrastive_initial	contrastive	5	postfocus	S10_T33222	2	10	Single	Rising	nofocus	146.81043618	200.5257961	123.5922667	76.9335294	48.065309053	318.2970522
21601	2020301_pak3_s1_m3_r1_TD	2020301	B4	pak3_s1_m3_r1	191.0450169	49.45181955	1	1	TD	r1	m3	s1	pak3	contrastive_medial	contrastive	1	prefocus	S10_T33222	3	10	Single	Level	nofocus	214.44336065	219.9446002	191.0450169	28.8995833	53.7310737095	91.97948637
21621	2020301_pak3_s2_m3_r1_TD	2020301	B4	pak3_s2_m3_r1	209.7020356	53.78932545	1	21	TD	r1	m3	s2	pak3	contrastive_medial	contrastive	2	prefocus	S10_T33222	3	10	Single	Level	nofocus	203.426275335	209.7020356	189.4606489	20.2413867	55.0895192515	121.1374974
21641	2020301_tsing2_v_m3_r1_TD	2020301	B4	tsing2_v_m3_r1	176.9150059	47.96211104	1	41	TD	r1	m3	v	tsing2	contrastive_medial	contrastive	3	onfocus	S10_T33222	2	10	Single	Rising	onfocus	194.38033244	213.0614127	165.3822578	47.6791549	49.772020997	231.8281902
21661	2020301_kau2_o1_m3_r1_TD	2020301	B4	kau2_o1_m3_r1	214.5359632	48.50804238	1	61	TD	r1	m3	o1	kau2	contrastive_medial	contrastive	4	postfocus	S10_T33222	2	10	Single	Rising	nofocus	207.168536275	214.5359632	202.1794206	12.3565426	48.2474178885	199.339752
21681	2020301_tsi2_o2_m3_r1_TD	2020301	B4	tsi2_o2_m3_r1	202.3792381	49.98998055	1	81	TD	r1	m3	o2	tsi2	contrastive_medial	contrastive	5	postfocus	S10_T33222	2	10	Single	Rising	nofocus	284.88506308	375.1499798	202.3792381	172.7707417	51.412747338	131.9425866
21701	2020301_piu35_s1_f2_r1_TD	2020301	B4	piu35_s1_f2_r1	245.8926598	50.26028097	1	1	TD	r1	f2	s1	piu35	narrow_final	narrow	1	prefocus	S12_T66333	5	12	Single	Rising	nofocus	251.164305435	262.4843403	245.8926598	16.5916805	57.1219433545	229.6299968
21721	2020301_mui35_s2_f2_r1_TD	2020301	B4	mui35_s2_f2_r1	248.4239663	57.72368923	1	21	TD	r1	f2	s2	mui35	narrow_final	narrow	2	prefocus	S12_T66333	5	12	Single	Rising	nofocus	243.808324495	248.4547972	235.466354	12.9884432	56.893328998	198.5863893
21741	2020301_tsan3_v_f2_r1_TD	2020301	B4	tsan3_v_f2_r1	231.7095407	51.03039477	1	41	TD	r1	f2	v	tsan3	narrow_final	narrow	3	prefocus	S12_T66333	3	12	Single	Level	nofocus	209.65952123	231.7095407	198.7560947	32.953446	51.615279171	237.2525825
21761	2020301_jin3_o1_f2_r1_TD	2020301	B4	jin3_o1_f2_r1	214.1705001	51.88335904	1	61	TD	r1	f2	o1	jin3	narrow_final	narrow	4	onfocus	S12_T66333	3	12	Single	Level	onfocus	218.700804555	227.5163083	213.0694686	14.4468397	53.8605224555	222.3963845
21781	2020301_jin3_o2_f2_r1_TD	2020301	B4	jin3_o2_f2_r1	237.1469118	48.65363938	1	81	TD	r1	f2	o2	jin3	narrow_final	narrow	5	onfocus	S12_T66333	3	12	Single	Level	onfocus	227.53538406	250.3687756	215.6002238	34.7685518	52.0709457975	322.4963925
21801	2020301_jan1_s1_m3_r1_TD	2020301	B4	jan1_s1_m3_r1	264.5065131	49.52200839	1	1	TD	r1	m3	s1	jyan1	contrastive_medial	contrastive	1	prefocus	S11_T11333	1	11	Single	Level	nofocus	245.135539645	266.2753714	236.3033887	29.9719827	54.2706354785	NA
21821	2020301_jan1_s2_m3_r1_TD	2020301	B4	jan1_s2_m3_r1	242.3196215	54.89189263	1	21	TD	r1	m3	s2	jyan1	contrastive_medial	contrastive	2	prefocus	S11_T11333	1	11	Single	Level	nofocus	242.45889104	246.4209874	241.0594535	5.36153390000001	51.7451355395	NA
21841	2020301_wei3_v_m3_r1_TD	2020301	B4	wei3_v_m3_r1	257.044079	41.87933249	1	41	TD	r1	m3	v	wei3	contrastive_medial	contrastive	3	onfocus	S11_T11333	3	11	Single	Level	onfocus	229.985214535	258.4742015	216.886871	41.5873305	50.388377742	262.467876
21861	2020301_tsam3_o1_m3_r1_TD	2020301	B4	tsam3_o1_m3_r1	216.9220185	47.40973778	1	61	TD	r1	m3	o1	tsam3	contrastive_medial	contrastive	4	postfocus	S11_T11333	3	11	Single	Level	nofocus	217.05544234	217.306564	216.1162088	1.1903552	47.075071544	97.67850844
21881	2020301_tsam3_o2_m3_r1_TD	2020301	B4	tsam3_o2_m3_r1	212.7917151	47.33876806	1	81	TD	r1	m3	o2	tsam3	contrastive_medial	contrastive	5	postfocus	S11_T11333	3	11	Single	Level	nofocus	180.179875485	212.7917151	167.4947636	45.2969515	46.520947674	196.8792351
21901	2020301_jan1_s1_f2_r1_TD	2020301	B4	jan1_s1_f2_r1	247.4029332	44.39031376	1	1	TD	r1	f2	s1	jyan1	narrow_final	narrow	1	prefocus	S11_T11333	1	11	Single	Level	nofocus	254.855919895	279.8120526	246.7771677	33.0348849	51.667775143	NA
21921	2020301_jan1_s2_f2_r1_TD	2020301	B4	jan1_s2_f2_r1	247.9943274	51.15666775	1	21	TD	r1	f2	s2	jyan1	narrow_final	narrow	2	prefocus	S11_T11333	1	11	Single	Level	nofocus	243.460615765	247.9943274	239.9469212	8.04740620000001	51.1092294285	NA
21941	2020301_wei3_v_f2_r1_TD	2020301	B4	wei3_v_f2_r1	239.8120794	49.85380301	1	41	TD	r1	f2	v	wei3	narrow_final	narrow	3	prefocus	S11_T11333	3	11	Single	Level	nofocus	197.343802965	239.8120794	173.5837421	66.2283373	47.471189859	184.781746
21961	2020301_tsam3_o1_f2_r1_TD	2020301	B4	tsam3_o1_f2_r1	188.2115268	44.86067245	1	61	TD	r1	f2	o1	tsam3	narrow_final	narrow	4	onfocus	S11_T11333	3	11	Single	Level	onfocus	192.209206285	195.7927632	188.2115268	7.58123639999999	41.148559818	143.1968725
21981	2020301_tsam3_o2_f2_r1_TD	2020301	B4	tsam3_o2_f2_r1	197.4690082	46.00240848	1	81	TD	r1	f2	o2	tsam3	narrow_final	narrow	5	onfocus	S11_T11333	3	11	Single	Level	onfocus	203.723228885	229.1253976	197.4690082	31.6563894	44.77652565	191.5487528
22001	2020301_jan1_s1_b2_r1_TD	2020301	B4	jan1_s1_b2_r1	272.3871562	38.94340848	1	1	TD	r1	b2	s1	jyan1	broad	broad	1	broadfocus	S11_T11333	1	11	Single	Level	broadfocus	271.647346225	303.0540202	259.6296652	43.424355	56.427073958	NA
22021	2020301_jan1_s2_b2_r1_TD	2020301	B4	jan1_s2_b2_r1	271.8440988	58.16038272	1	21	TD	r1	b2	s2	jyan1	broad	broad	2	broadfocus	S11_T11333	1	11	Single	Level	broadfocus	264.658782005	271.9346819	256.5747593	15.3599226	57.5236903135	NA
22041	2020301_wei3_v_b2_r1_TD	2020301	B4	wei3_v_b2_r1	252.8051474	55.53343147	1	41	TD	r1	b2	v	wei3	broad	broad	3	broadfocus	S11_T11333	3	11	Single	Level	broadfocus	197.887263165	252.8051474	156.9272294	95.877918	52.3469012115	191.200919
22061	2020301_tsam3_o1_b2_r1_TD	2020301	B4	tsam3_o1_b2_r1	198.1822591	46.21171581	1	61	TD	r1	b2	o1	tsam3	broad	broad	4	broadfocus	S11_T11333	3	11	Single	Level	broadfocus	206.703590415	215.047784	198.1822591	16.8655249	44.604627576	127.7564401
22081	2020301_tsam3_o2_b2_r1_TD	2020301	B4	tsam3_o2_b2_r1	216.847093	44.67891415	1	81	TD	r1	b2	o2	tsam3	broad	broad	5	broadfocus	S11_T11333	3	11	Single	Level	broadfocus	211.123141755	235.1427937	205.186669	29.9561247	45.592055802	184.6982867
22101	2020301_jan1_s1_i3_r1_TD	2020301	B4	jan1_s1_i3_r1	258.4180098	53.24915541	1	1	TD	r1	i3	s1	jyan1	contrastive_initial	contrastive	1	onfocus	S11_T11333	1	11	Single	Level	onfocus	250.435857175	263.5753021	247.0539475	16.5213546	56.0866187895	NA
22121	2020301_jan1_s2_i3_r1_TD	2020301	B4	jan1_s2_i3_r1	246.8439954	54.81603124	1	21	TD	r1	i3	s2	jyan1	contrastive_initial	contrastive	2	onfocus	S11_T11333	1	11	Single	Level	onfocus	240.979897405	246.8439954	225.7477932	21.0962022	55.1084389005	NA
22141	2020301_wei3_v_i3_r1_TD	2020301	B4	wei3_v_i3_r1	220.0639835	53.48777805	1	41	TD	r1	i3	v	wei3	contrastive_initial	contrastive	3	postfocus	S11_T11333	3	11	Single	Level	nofocus	206.782072335	220.1189136	196.765643	23.3532706	50.7274848905	153.149093
22161	2020301_tsam3_o1_i3_r1_TD	2020301	B4	tsam3_o1_i3_r1	225.1043319	46.52659653	1	61	TD	r1	i3	o1	tsam3	contrastive_initial	contrastive	4	postfocus	S11_T11333	3	11	Single	Level	nofocus	210.935947915	226.7567916	198.7451873	28.0116043	48.889156136	190.5527211
22181	2020301_tsam3_o2_i3_r1_TD	2020301	B4	tsam3_o2_i3_r1	212.9746424	46.10135635	1	81	TD	r1	i3	o2	tsam3	contrastive_initial	contrastive	5	postfocus	S11_T11333	3	11	Single	Level	nofocus	215.585847485	226.593033	212.9746424	13.6183906	44.5261689595	237.9062736
22201	2020301_pak3_s1_f3_r1_TD	2020301	B4	pak3_s1_f3_r1	236.5823359	46.69167005	1	1	TD	r1	f3	s1	pak3	contrastive_final	contrastive	1	prefocus	S10_T33222	3	10	Single	Level	nofocus	236.36464595	242.075363	232.3362677	9.7390953	51.4703305615	111.7596372
22221	2020301_pak3_s2_f3_r1_TD	2020301	B4	pak3_s2_f3_r1	234.1234129	49.33645114	1	21	TD	r1	f3	s2	pak3	contrastive_final	contrastive	2	prefocus	S10_T33222	3	10	Single	Level	nofocus	233.389504935	234.3533944	232.2834017	2.0699927	52.4496931865	112.887022
22241	2020301_tsing2_v_f3_r1_TD	2020301	B4	tsing2_v_f3_r1	229.5183831	50.11617105	1	41	TD	r1	f3	v	tsing2	contrastive_final	contrastive	3	prefocus	S10_T33222	2	10	Single	Rising	nofocus	232.344863085	256.06137	213.1649964	42.8963736	54.024737359	288.4663643
22261	2020301_kau2_o1_f3_r1_TD	2020301	B4	kau2_o1_f3_r1	249.0449771	49.26783849	1	61	TD	r1	f3	o1	kau2	contrastive_final	contrastive	4	onfocus	S10_T33222	2	10	Single	Rising	onfocus	229.463051935	249.0449771	225.3417711	23.703206	49.4463750945	185.7945132
22281	2020301_tsi2_o2_f3_r1_TD	2020301	B4	tsi2_o2_f3_r1	227.7357872	41.78258045	1	81	TD	r1	f3	o2	tsi2	contrastive_final	contrastive	5	onfocus	S10_T33222	2	10	Single	Rising	onfocus	234.07866702	254.6498773	227.7357872	26.9140901	40.711318879	71.47372909
22301	2020301_piu35_s1_m3_r1_TD	2020301	B4	piu35_s1_m3_r1	270.5158586	51.821103	1	1	TD	r1	m3	s1	piu35	contrastive_medial	contrastive	1	prefocus	S12_T66333	5	12	Single	Rising	nofocus	262.11406203	273.1067685	257.9745723	15.1321962	56.6709623355	154.3068783
22321	2020301_mui35_s2_m3_r1_TD	2020301	B4	mui35_s2_m3_r1	262.2806101	58.08029919	1	21	TD	r1	m3	s2	mui35	contrastive_medial	contrastive	2	prefocus	S12_T66333	5	12	Single	Rising	nofocus	257.484841865	270.6792437	250.6158097	20.063434	56.2954266765	286.9031782
22341	2020301_tsan3_v_m3_r1_TD	2020301	B4	tsan3_v_m3_r1	271.673696	50.09448947	1	41	TD	r1	m3	v	tsan3	contrastive_medial	contrastive	3	onfocus	S12_T66333	3	12	Single	Level	onfocus	222.921968595	271.673696	206.4163227	65.2573733	52.6962750145	215.2858763
22361	2020301_jin3_o1_m3_r1_TD	2020301	B4	jin3_o1_m3_r1	224.9260409	51.19693679	1	61	TD	r1	m3	o1	jin3	contrastive_medial	contrastive	4	postfocus	S12_T66333	3	12	Single	Level	nofocus	217.926787535	224.9260409	213.2526092	11.6734317	50.673498082	315.2613939
22381	2020301_jin3_o2_m3_r1_TD	2020301	B4	jin3_o2_m3_r1	221.092434	50.89044858	1	81	TD	r1	m3	o2	jin3	contrastive_medial	contrastive	5	postfocus	S12_T66333	3	12	Single	Level	nofocus	228.547816995	248.5952412	219.3411593	29.2540819	49.9722430675	200.7887917
22401	2020301_piu35_s1_i3_r1_TD	2020301	B4	piu35_s1_i3_r1	252.7291682	52.26788684	1	1	TD	r1	i3	s1	piu35	contrastive_initial	contrastive	1	onfocus	S12_T66333	5	12	Single	Rising	onfocus	237.78727704	252.7291682	226.7279472	26.001221	58.0543604555	241.9276755
22421	2020301_mui35_s2_i3_r1_TD	2020301	B4	mui35_s2_i3_r1	250.7042821	58.55321756	1	21	TD	r1	i3	s2	mui35	contrastive_initial	contrastive	2	onfocus	S12_T66333	5	12	Single	Rising	onfocus	247.624902385	250.7042821	238.9974808	11.7068013	57.218964456	176.3110355
22441	2020301_tsan3_v_i3_r1_TD	2020301	B4	tsan3_v_i3_r1	234.0772224	49.27893991	1	41	TD	r1	i3	v	tsan3	contrastive_initial	contrastive	3	postfocus	S12_T66333	3	12	Single	Level	nofocus	195.479949985	234.0772224	159.3410065	74.7362159	49.864438613	233.4395544
22461	2020301_jin3_o1_i3_r1_TD	2020301	B4	jin3_o1_i3_r1	225.9121678	48.89439923	1	61	TD	r1	i3	o1	jin3	contrastive_initial	contrastive	4	postfocus	S12_T66333	3	12	Single	Level	nofocus	227.366361	233.4405978	222.1580264	11.2825714	51.6816219165	284.2577561
22481	2020301_jin3_o2_i3_r1_TD	2020301	B4	jin3_o2_i3_r1	228.3160486	52.27487836	1	81	TD	r1	i3	o2	jin3	contrastive_initial	contrastive	5	postfocus	S12_T66333	3	12	Single	Level	nofocus	224.18557577	230.7826682	216.2542421	14.5284261	50.576351885	264.8412698
22501	2020301_pak3_s1_m2_r2_TD	2020301	B4	pak3_s1_m2_r2	228.7216374	49.20650662	1	1	TD	r2	m2	s1	pak3	narrow_medial	narrow	1	prefocus	S10_T33222	3	10	Single	Level	nofocus	226.301892655	233.388549	219.0086432	14.3799058	54.499332356	113.3953137
22521	2020301_pak3_s2_m2_r2_TD	2020301	B4	pak3_s2_m2_r2	220.1714642	51.80638504	1	21	TD	r2	m2	s2	pak3	narrow_medial	narrow	2	prefocus	S10_T33222	3	10	Single	Level	nofocus	217.017022005	221.8485223	212.6292162	9.21930610000001	55.579634218	118.1399417
22541	2020301_tsing2_v_m2_r2_TD	2020301	B4	tsing2_v_m2_r2	224.8126779	47.11437171	1	41	TD	r2	m2	v	tsing2	narrow_medial	narrow	3	onfocus	S10_T33222	2	10	Single	Rising	onfocus	221.68316919	235.8124768	202.9155756	32.8969012	51.2143522195	245.1819458
22561	2020301_kau2_o1_m2_r2_TD	2020301	B4	kau2_o1_m2_r2	238.0853893	50.4920538	1	61	TD	r2	m2	o1	kau2	narrow_medial	narrow	4	postfocus	S10_T33222	2	10	Single	Rising	nofocus	223.022474475	238.0853893	209.9224503	28.162939	52.4343560155	236.2798834
22581	2020301_tsi2_o2_m2_r2_TD	2020301	B4	tsi2_o2_m2_r2	223.9995463	47.13854863	1	81	TD	r2	m2	o2	tsi2	narrow_medial	narrow	5	postfocus	S10_T33222	2	10	Single	Rising	nofocus	222.412579375	228.6731993	211.8997827	16.7734166	49.1919630255	212.2086798
22601	2020301_pak3_s1_m3_r2_TD	2020301	B4	pak3_s1_m3_r2	221.8078836	53.94466672	1	1	TD	r2	m3	s1	pak3	contrastive_medial	contrastive	1	prefocus	S10_T33222	3	10	Single	Level	nofocus	215.55053817	221.8078836	212.3931231	9.4147605	54.8962608135	92.25738605
22621	2020301_pak3_s2_m3_r2_TD	2020301	B4	pak3_s2_m3_r2	217.2741845	52.82161947	1	21	TD	r2	m3	s2	pak3	contrastive_medial	contrastive	2	prefocus	S10_T33222	3	10	Single	Level	nofocus	220.78190273	222.4838027	217.2741845	5.20961820000002	54.7984114735	87.69182594
22641	2020301_tsing2_v_m3_r2_TD	2020301	B4	tsing2_v_m3_r2	216.6855653	49.88145317	1	41	TD	r2	m3	v	tsing2	contrastive_medial	contrastive	3	onfocus	S10_T33222	2	10	Single	Rising	onfocus	223.867612625	234.5543494	215.2120845	19.3422649	53.027904647	224.7453764
22661	2020301_kau2_o1_m3_r2_TD	2020301	B4	kau2_o1_m3_r2	231.3509371	49.98686664	1	61	TD	r2	m3	o1	kau2	contrastive_medial	contrastive	4	postfocus	S10_T33222	2	10	Single	Rising	nofocus	226.555757775	231.3509371	220.66406	10.6868771	50.8407769085	227.6527373
22681	2020301_tsi2_o2_m3_r2_TD	2020301	B4	tsi2_o2_m3_r2	214.2999172	43.94188003	1	81	TD	r2	m3	o2	tsi2	contrastive_medial	contrastive	5	postfocus	S10_T33222	2	10	Single	Rising	nofocus	211.463279005	217.4385028	204.621551	12.8169518	49.8644774635	146.670446
22701	2020301_pak3_s1_f3_r2_TD	2020301	B4	pak3_s1_f3_r2	211.8490697	56.18548601	1	1	TD	r2	f3	s1	pak3	contrastive_final	contrastive	1	prefocus	S10_T33222	3	10	Single	Level	nofocus	207.169124795	211.8490697	201.8601124	9.98895730000001	58.9644305745	82.21716423
22721	2020301_pak3_s2_f3_r2_TD	2020301	B4	pak3_s2_f3_r2	202.6247548	52.18078969	1	21	TD	r2	f3	s2	pak3	contrastive_final	contrastive	2	prefocus	S10_T33222	3	10	Single	Level	nofocus	201.67510352	204.319854	199.5412915	4.77856249999999	50.540972316	103.1781534
22741	2020301_tsing2_v_f3_r2_TD	2020301	B4	tsing2_v_f3_r2	207.3633554	51.68144993	1	41	TD	r2	f3	v	tsing2	contrastive_final	contrastive	3	prefocus	S10_T33222	2	10	Single	Rising	nofocus	204.415318225	208.6756383	200.7279576	7.94768070000001	47.925770606	211.5113898
22761	2020301_kau2_o1_f3_r2_TD	2020301	B4	kau2_o1_f3_r2	209.9025756	47.82309543	1	61	TD	r2	f3	o1	kau2	contrastive_final	contrastive	4	onfocus	S10_T33222	2	10	Single	Rising	onfocus	208.39701816	219.4372079	205.1897734	14.2474345	50.88996674	208.6231576
22781	2020301_tsi2_o2_f3_r2_TD	2020301	B4	tsi2_o2_f3_r2	221.6185996	49.2747045	1	81	TD	r2	f3	o2	tsi2	contrastive_final	contrastive	5	onfocus	S10_T33222	2	10	Single	Rising	onfocus	226.12275405	252.1059432	208.4290076	43.6769356	46.800335023	187.0431097
22801	2020301_piu35_s1_m2_r2_TD	2020301	B4	piu35_s1_m2_r2	262.0751793	53.58451876	1	1	TD	r2	m2	s1	piu35	narrow_medial	narrow	1	prefocus	S12_T66333	5	12	Single	Rising	nofocus	254.27172201	263.1881514	251.7516632	11.4364882	56.0388265135	174.0896951
22821	2020301_mui35_s2_m2_r2_TD	2020301	B4	mui35_s2_m2_r2	252.1707432	55.25053778	1	21	TD	r2	m2	s2	mui35	narrow_medial	narrow	2	prefocus	S12_T66333	5	12	Single	Rising	nofocus	248.154913925	252.1707432	244.0361019	8.1346413	55.788534599	212.0774127
22841	2020301_tsan3_v_m2_r2_TD	2020301	B4	tsan3_v_m2_r2	239.1129034	49.68701646	1	41	TD	r2	m2	v	tsan3	narrow_medial	narrow	3	onfocus	S12_T66333	3	12	Single	Level	onfocus	219.866318265	239.1129034	213.331363	25.7815404	51.809135806	212.7160494
22861	2020301_jin3_o1_m2_r2_TD	2020301	B4	jin3_o1_m2_r2	213.12746	52.20046892	1	61	TD	r2	m2	o1	jin3	narrow_medial	narrow	4	postfocus	S12_T66333	3	12	Single	Level	nofocus	207.64781973	213.12746	203.3808734	9.7465866	51.9055891335	282.2560559
22881	2020301_jin3_o2_m2_r2_TD	2020301	B4	jin3_o2_m2_r2	207.0091916	52.40256862	1	81	TD	r2	m2	o2	jin3	narrow_medial	narrow	5	postfocus	S12_T66333	3	12	Single	Level	nofocus	211.496720355	235.1961733	205.8272112	29.3689621	52.022479419	263.4874918
22901	2020301_piu35_s1_i2_r2_TD	2020301	B4	piu35_s1_i2_r2	249.0809183	52.21682558	1	1	TD	r2	i2	s1	piu35	narrow_initial	narrow	1	onfocus	S12_T66333	5	12	Single	Rising	onfocus	237.994511275	249.0809183	230.7876365	18.2932818	54.8584868185	198.9577475
22921	2020301_mui35_s2_i2_r2_TD	2020301	B4	mui35_s2_i2_r2	240.9398398	54.94800412	1	21	TD	r2	i2	s2	mui35	narrow_initial	narrow	2	onfocus	S12_T66333	5	12	Single	Rising	onfocus	237.75961759	246.1869467	235.1397619	11.0471848	55.778861052	226.247114
22941	2020301_tsan3_v_i2_r2_TD	2020301	B4	tsan3_v_i2_r2	250.5272202	51.82480766	1	41	TD	r2	i2	v	tsan3	narrow_initial	narrow	3	postfocus	S12_T66333	3	12	Single	Level	nofocus	225.919596725	250.5272202	216.9963888	33.5308314	52.2070962805	207.8137101
22961	2020301_jin3_o1_i2_r2_TD	2020301	B4	jin3_o1_i2_r2	223.7812971	54.15537612	1	61	TD	r2	i2	o1	jin3	narrow_initial	narrow	4	postfocus	S12_T66333	3	12	Single	Level	nofocus	210.890337965	223.7812971	203.796298	19.9849991	51.6331521015	278.2569434
22981	2020301_jin3_o2_i2_r2_TD	2020301	B4	jin3_o2_i2_r2	214.1958689	50.16699535	1	81	TD	r2	i2	o2	jin3	narrow_initial	narrow	5	postfocus	S12_T66333	3	12	Single	Level	nofocus	211.397943395	239.0048786	206.0280425	32.9768361	49.235240051	269.1993721
23001	2020301_jan1_s1_f3_r2_TD	2020301	B4	jan1_s1_f3_r2	267.6138768	44.9735616	1	1	TD	r2	f3	s1	jyan1	contrastive_final	contrastive	1	prefocus	S11_T11333	1	11	Single	Level	nofocus	263.95664064	278.8109497	259.152462	19.6584877	54.0802670515	NA
23021	2020301_jan1_s2_f3_r2_TD	2020301	B4	jan1_s2_f3_r2	258.0043673	54.51261275	1	21	TD	r2	f3	s2	jyan1	contrastive_final	contrastive	2	prefocus	S11_T11333	1	11	Single	Level	nofocus	252.2305558	258.0043673	246.115378	11.8889893	54.864316302	NA
23041	2020301_wei3_v_f3_r2_TD	2020301	B4	wei3_v_f3_r2	241.7505829	53.15845405	1	41	TD	r2	f3	v	wei3	contrastive_final	contrastive	3	prefocus	S11_T11333	3	11	Single	Level	nofocus	220.88650915	241.7505829	209.4938756	32.2567073	51.696332234	187.8374906
23061	2020301_tsam3_o1_f3_r2_TD	2020301	B4	tsam3_o1_f3_r2	221.0524441	46.73445596	1	61	TD	r2	f3	o1	tsam3	contrastive_final	contrastive	4	onfocus	S11_T11333	3	11	Single	Level	onfocus	208.399627635	221.4320432	199.236693	22.1953502	49.13812423	204.0598601
23081	2020301_tsam3_o2_f3_r2_TD	2020301	B4	tsam3_o2_f3_r2	224.2578763	47.11541769	1	81	TD	r2	f3	o2	tsam3	contrastive_final	contrastive	5	onfocus	S11_T11333	3	11	Single	Level	onfocus	172.491018905	224.2578763	122.8416132	101.4162631	47.6980629105	280.5311791
23101	2020301_pak3_s1_i3_r2_TD	2020301	B4	pak3_s1_i3_r2	177.0002008	55.24193762	1	1	TD	r2	i3	s1	pak3	contrastive_initial	contrastive	1	onfocus	S10_T33222	3	10	Single	Level	onfocus	198.96608055	205.8968008	177.0002008	28.8966	58.6873824775	121.7780588
23121	2020301_pak3_s2_i3_r2_TD	2020301	B4	pak3_s2_i3_r2	199.3826013	55.37261063	1	21	TD	r2	i3	s2	pak3	contrastive_initial	contrastive	2	onfocus	S10_T33222	3	10	Single	Level	onfocus	201.18489606	203.329916	198.7165506	4.61336539999999	56.615127021	109.4002268
23141	2020301_tsing2_v_i3_r2_TD	2020301	B4	tsing2_v_i3_r2	209.6033153	54.81835585	1	41	TD	r2	i3	v	tsing2	contrastive_initial	contrastive	3	postfocus	S10_T33222	2	10	Single	Rising	nofocus	214.654426115	217.2408168	209.6033153	7.63750150000001	53.73070199	189.3538943
23161	2020301_kau2_o1_i3_r2_TD	2020301	B4	kau2_o1_i3_r2	216.178214	50.25481677	1	61	TD	r2	i3	o1	kau2	contrastive_initial	contrastive	4	postfocus	S10_T33222	2	10	Single	Rising	nofocus	211.1873966	218.6112415	207.1184117	11.4928298	50.2243925095	184.0727243
23181	2020301_tsi2_o2_i3_r2_TD	2020301	B4	tsi2_o2_i3_r2	224.5549275	49.37957685	1	81	TD	r2	i3	o2	tsi2	contrastive_initial	contrastive	5	postfocus	S10_T33222	2	10	Single	Rising	nofocus	224.528476945	242.066543	217.4000513	24.6664917	51.2962004125	100.5475949
23201	2020301_piu35_s1_i3_r2_TD	2020301	B4	piu35_s1_i3_r2	252.5076978	57.78718804	1	1	TD	r2	i3	s1	piu35	contrastive_initial	contrastive	1	onfocus	S12_T66333	5	12	Single	Rising	onfocus	248.382735125	254.2734431	240.7817969	13.4916462	56.4276774385	240.4293401
23221	2020301_mui35_s2_i3_r2_TD	2020301	B4	mui35_s2_i3_r2	238.255446	53.3234445	1	21	TD	r2	i3	s2	mui35	contrastive_initial	contrastive	2	onfocus	S12_T66333	5	12	Single	Rising	onfocus	236.12640884	239.5218917	233.1117032	6.4101885	53.8343301865	327.9550608
23241	2020301_tsan3_v_i3_r2_TD	2020301	B4	tsan3_v_i3_r2	237.0739495	48.86678404	1	41	TD	r2	i3	v	tsan3	contrastive_initial	contrastive	3	postfocus	S12_T66333	3	12	Single	Level	nofocus	224.06135261	237.0739495	215.406469	21.6674805	50.0267189715	262.5149912
23261	2020301_jin3_o1_i3_r2_TD	2020301	B4	jin3_o1_i3_r2	212.9916726	48.82280494	1	61	TD	r2	i3	o1	jin3	contrastive_initial	contrastive	4	postfocus	S12_T66333	3	12	Single	Level	nofocus	210.4612852	212.9916726	209.2120302	3.7796424	49.436870865	264.3170824
23281	2020301_jin3_o2_i3_r2_TD	2020301	B4	jin3_o2_i3_r2	209.8812539	50.60962826	1	81	TD	r2	i3	o2	jin3	contrastive_initial	contrastive	5	postfocus	S12_T66333	3	12	Single	Level	nofocus	207.53831238	214.4253249	204.8380002	9.58732469999998	49.1268009675	271.3420677
23301	2020301_pak3_s1_f2_r2_TD	2020301	B4	pak3_s1_f2_r2	234.7380374	51.06472583	1	1	TD	r2	f2	s1	pak3	narrow_final	narrow	1	prefocus	S10_T33222	3	10	Single	Level	nofocus	236.754172135	244.7004493	228.0477598	16.6526895	54.156945229	103.2144136
23321	2020301_pak3_s2_f2_r2_TD	2020301	B4	pak3_s2_f2_r2	227.8563479	51.70508398	1	21	TD	r2	f2	s2	pak3	narrow_final	narrow	2	prefocus	S10_T33222	3	10	Single	Level	nofocus	225.977853685	227.8563479	224.2652688	3.5910791	53.8915969425	117.6025381
23341	2020301_tsing2_v_f2_r2_TD	2020301	B4	tsing2_v_f2_r2	227.8637468	47.26989043	1	41	TD	r2	f2	v	tsing2	narrow_final	narrow	3	prefocus	S10_T33222	2	10	Single	Rising	nofocus	227.83794486	228.9078453	224.3277769	4.58006839999999	49.2625359235	193.494583
23361	2020301_kau2_o1_f2_r2_TD	2020301	B4	kau2_o1_f2_r2	223.946926	50.25468398	1	61	TD	r2	f2	o1	kau2	narrow_final	narrow	4	onfocus	S10_T33222	2	10	Single	Rising	onfocus	223.311276625	228.8396354	219.1999478	9.6396876	51.385019997	177.7057224
23381	2020301_tsi2_o2_f2_r2_TD	2020301	B4	tsi2_o2_f2_r2	228.5386573	47.56603001	1	81	TD	r2	f2	o2	tsi2	narrow_final	narrow	5	onfocus	S10_T33222	2	10	Single	Rising	onfocus	228.317647335	253.5852566	218.2988645	35.2863921	48.6800152125	154.2584209
23401	2020301_jan1_s1_m2_r2_TD	2020301	B4	jan1_s1_m2_r2	271.564133	46.97882494	1	1	TD	r2	m2	s1	jyan1	narrow_medial	narrow	1	prefocus	S11_T11333	1	11	Single	Level	nofocus	261.61817328	277.939105	255.853772	22.085333	55.4112706395	NA
23421	2020301_jan1_s2_m2_r2_TD	2020301	B4	jan1_s2_m2_r2	258.9675095	54.79352872	1	21	TD	r2	m2	s2	jyan1	narrow_medial	narrow	2	prefocus	S11_T11333	1	11	Single	Level	nofocus	258.4241205	260.7995549	255.1000036	5.69955129999997	54.577334265	NA
23441	2020301_wei3_v_m2_r2_TD	2020301	B4	wei3_v_m2_r2	253.5886319	53.24089776	1	41	TD	r2	m2	v	wei3	narrow_medial	narrow	3	onfocus	S11_T11333	3	11	Single	Level	onfocus	224.895086915	253.5886319	211.2798425	42.3087894	51.0484746225	212.161144
23461	2020301_tsam3_o1_m2_r2_TD	2020301	B4	tsam3_o1_m2_r2	219.5831521	45.93451558	1	61	TD	r2	m2	o1	tsam3	narrow_medial	narrow	4	postfocus	S11_T11333	3	11	Single	Level	nofocus	216.52367648	220.5829952	213.4514985	7.13149669999999	48.281984226	221.5203415
23481	2020301_tsam3_o2_m2_r2_TD	2020301	B4	tsam3_o2_m2_r2	214.3803628	46.83049845	1	81	TD	r2	m2	o2	tsam3	narrow_medial	narrow	5	postfocus	S11_T11333	3	11	Single	Level	nofocus	214.26288571	231.0861378	211.9245193	19.1616185	47.3491552315	214.5829112
23501	2020301_piu35_s1_f2_r2_TD	2020301	B4	piu35_s1_f2_r2	253.4889415	51.00899413	1	1	TD	r2	f2	s1	piu35	narrow_final	narrow	1	prefocus	S12_T66333	5	12	Single	Rising	nofocus	260.485800525	265.872267	253.4889415	12.3833255	56.044862602	254.4348709
23521	2020301_mui35_s2_f2_r2_TD	2020301	B4	mui35_s2_f2_r2	265.0615425	56.97276543	1	21	TD	r2	f2	s2	mui35	narrow_final	narrow	2	prefocus	S12_T66333	5	12	Single	Rising	nofocus	256.179622995	265.0615425	245.2325163	19.8290262	56.6798193935	243.6363064
23541	2020301_tsan3_v_f2_r2_TD	2020301	B4	tsan3_v_f2_r2	242.9627593	50.77008101	1	41	TD	r2	f2	v	tsan3	narrow_final	narrow	3	prefocus	S12_T66333	3	12	Single	Level	nofocus	209.022048855	242.9627593	198.8226871	44.1400722	51.4353237325	237.8706307
23561	2020301_jin3_o1_f2_r2_TD	2020301	B4	jin3_o1_f2_r2	203.3708101	50.2845327	1	61	TD	r2	f2	o1	jin3	narrow_final	narrow	4	onfocus	S12_T66333	3	12	Single	Level	onfocus	203.24305471	207.2714617	199.6957401	7.57572160000001	50.825505257	258.8412698
23581	2020301_jin3_o2_f2_r2_TD	2020301	B4	jin3_o2_f2_r2	202.0838158	49.48777273	1	81	TD	r2	f2	o2	jin3	narrow_final	narrow	5	onfocus	S12_T66333	3	12	Single	Level	onfocus	204.085542135	218.3323329	199.7144085	18.6179244	50.267965304	283.6931874
23601	2020301_jan1_s1_m3_r2_TD	2020301	B4	jan1_s1_m3_r2	252.3141416	47.88897419	1	1	TD	r2	m3	s1	jyan1	contrastive_medial	contrastive	1	prefocus	S11_T11333	1	11	Single	Level	nofocus	241.181245535	260.1867194	232.7997653	27.3869541	53.930200687	NA
23621	2020301_jan1_s2_m3_r2_TD	2020301	B4	jan1_s2_m3_r2	237.8145541	54.47343867	1	21	TD	r2	m3	s2	jyan1	contrastive_medial	contrastive	2	prefocus	S11_T11333	1	11	Single	Level	nofocus	259.695515195	273.9817458	237.8145541	36.1671917	55.3962535715	NA
23641	2020301_wei3_v_m3_r2_TD	2020301	B4	wei3_v_m3_r2	255.5814066	39.41930962	1	41	TD	r2	m3	v	wei3	contrastive_medial	contrastive	3	onfocus	S11_T11333	3	11	Single	Level	onfocus	216.08291707	255.5814066	188.0255752	67.5558314	51.6548613365	257.8684807
23661	2020301_tsam3_o1_m3_r2_TD	2020301	B4	tsam3_o1_m3_r2	239.0081095	47.62888243	1	61	TD	r2	m3	o1	tsam3	contrastive_medial	contrastive	4	postfocus	S11_T11333	3	11	Single	Level	nofocus	186.99931359	239.0081095	163.6197516	75.3883579	46.6808106515	156.7910747
23681	2020301_tsam3_o2_m3_r2_TD	2020301	B4	tsam3_o2_m3_r2	188.5073577	47.14351396	1	81	TD	r2	m3	o2	tsam3	contrastive_medial	contrastive	5	postfocus	S11_T11333	3	11	Single	Level	nofocus	205.661700255	232.1142104	188.5073577	43.6068527	47.2328436695	132.4541754
23701	2020301_jan1_s1_b2_r2_TD	2020301	B4	jan1_s1_b2_r2	253.1808545	47.38339014	1	1	TD	r2	b2	s1	jyan1	broad	broad	1	broadfocus	S11_T11333	1	11	Single	Level	broadfocus	250.11556111	266.1061257	241.2359993	24.8701264	55.3065424785	NA
23721	2020301_jan1_s2_b2_r2_TD	2020301	B4	jan1_s2_b2_r2	240.5683138	55.47206112	1	21	TD	r2	b2	s2	jyan1	broad	broad	2	broadfocus	S11_T11333	1	11	Single	Level	broadfocus	236.413397135	240.5683138	228.0620585	12.5062553	54.264922653	NA
23741	2020301_wei3_v_b2_r2_TD	2020301	B4	wei3_v_b2_r2	225.1941485	50.02124885	1	41	TD	r2	b2	v	wei3	broad	broad	3	broadfocus	S11_T11333	3	11	Single	Level	broadfocus	189.56485308	225.1941485	169.4297696	55.7643789	48.619281103	157.3060865
23761	2020301_tsam3_o1_b2_r2_TD	2020301	B4	tsam3_o1_b2_r2	175.1300011	43.73375992	1	61	TD	r2	b2	o1	tsam3	broad	broad	4	broadfocus	S11_T11333	3	11	Single	Level	broadfocus	176.405044305	177.65219	175.1300011	2.5221889	42.6739981345	76.72179983
23781	2020301_tsam3_o2_b2_r2_TD	2020301	B4	tsam3_o2_b2_r2	178.3240146	43.68370979	1	81	TD	r2	b2	o2	tsam3	broad	broad	5	broadfocus	S11_T11333	3	11	Single	Level	broadfocus	182.738139145	201.6166745	178.3240146	23.2926599	44.037757018	129.0761954
23801	2020301_pak3_s1_b2_r2_TD	2020301	B4	pak3_s1_b2_r2	214.6828782	55.67532325	1	1	TD	r2	b2	s1	pak3	broad	broad	1	broadfocus	S10_T33222	3	10	Single	Level	broadfocus	218.777190155	227.8731398	206.3308714	21.5422684	57.6663001675	92.78622964
23821	2020301_pak3_s2_b2_r2_TD	2020301	B4	pak3_s2_b2_r2	206.2457905	54.13026718	1	21	TD	r2	b2	s2	pak3	broad	broad	2	broadfocus	S10_T33222	3	10	Single	Level	broadfocus	182.99109135	208.4534907	136.9311995	71.5222912	56.122633553	158.0477608
23841	2020301_tsing2_v_b2_r2_TD	2020301	B4	tsing2_v_b2_r2	169.0020143	48.69169062	1	41	TD	r2	b2	v	tsing2	broad	broad	3	broadfocus	S10_T33222	2	10	Single	Rising	broadfocus	198.820005485	215.5896264	169.0020143	46.5876121	50.906404151	231.6600633
23861	2020301_kau2_o1_b2_r2_TD	2020301	B4	kau2_o1_b2_r2	219.181423	47.57566739	1	61	TD	r2	b2	o1	kau2	broad	broad	4	broadfocus	S10_T33222	2	10	Single	Rising	broadfocus	210.090551625	219.181423	207.4691263	11.7122967	48.862445097	221.3873592
23881	2020301_tsi2_o2_b2_r2_TD	2020301	B4	tsi2_o2_b2_r2	215.3748456	44.68867967	1	81	TD	r2	b2	o2	tsi2	broad	broad	5	broadfocus	S10_T33222	2	10	Single	Rising	broadfocus	220.675652755	235.2770282	211.8883259	23.3887023	48.485461557	183.2794656
23901	2020301_jan1_s1_f2_r2_TD	2020301	B4	jan1_s1_f2_r2	258.6835655	47.53028661	1	1	TD	r2	f2	s1	jyan1	narrow_final	narrow	1	prefocus	S11_T11333	1	11	Single	Level	nofocus	247.53300708	266.5874998	238.1170762	28.4704236	48.088916533	NA
23921	2020301_jan1_s2_f2_r2_TD	2020301	B4	jan1_s2_f2_r2	244.7707772	46.88105241	1	21	TD	r2	f2	s2	jyan1	narrow_final	narrow	2	prefocus	S11_T11333	1	11	Single	Level	nofocus	254.464007065	258.4027764	244.7707772	13.6319992	49.1939328305	NA
23941	2020301_wei3_v_f2_r2_TD	2020301	B4	wei3_v_f2_r2	256.6440022	49.8631637	1	41	TD	r2	f2	v	wei3	narrow_final	narrow	3	prefocus	S11_T11333	3	11	Single	Level	nofocus	239.28028001	256.6440022	219.8344716	36.8095306	48.0992585615	138.670194
23961	2020301_tsam3_o1_f2_r2_TD	2020301	B4	tsam3_o1_f2_r2	219.3287973	45.03913908	1	61	TD	r2	f2	o1	tsam3	narrow_final	narrow	4	onfocus	S11_T11333	3	11	Single	Level	onfocus	217.75774453	219.3287973	216.5978433	2.730954	44.2189802635	231.8210455
23981	2020301_tsam3_o2_f2_r2_TD	2020301	B4	tsam3_o2_f2_r2	216.1009566	47.68280448	1	81	TD	r2	f2	o2	tsam3	narrow_final	narrow	5	onfocus	S11_T11333	3	11	Single	Level	onfocus	215.448829165	226.7154367	213.7859109	12.9295258	43.902197399	270.0151172
24001	2020301_piu35_s1_m3_r2_TD	2020301	B4	piu35_s1_m3_r2	262.2509082	49.38188922	1	1	TD	r2	m3	s1	piu35	contrastive_medial	contrastive	1	prefocus	S12_T66333	5	12	Single	Rising	nofocus	255.155904105	270.2103002	248.7863595	21.4239407	55.946793311	311.4089191
24021	2020301_mui35_s2_m3_r2_TD	2020301	B4	mui35_s2_m3_r2	248.511671	54.1430392	1	21	TD	r2	m3	s2	mui35	contrastive_medial	contrastive	2	prefocus	S12_T66333	5	12	Single	Rising	nofocus	249.53405405	263.846745	244.7671692	19.0795758	51.5882004655	357.3664651
24041	2020301_tsan3_v_m3_r2_TD	2020301	B4	tsan3_v_m3_r2	261.1994721	48.55589186	1	41	TD	r2	m3	v	tsan3	contrastive_medial	contrastive	3	onfocus	S12_T66333	3	12	Single	Level	onfocus	243.977857115	261.1994721	239.11947	22.0800021	48.016013418	356.9274376
24061	2020301_jin3_o1_m3_r2_TD	2020301	B4	jin3_o1_m3_r2	251.8450512	44.58911208	1	61	TD	r2	m3	o1	jin3	contrastive_medial	contrastive	4	postfocus	S12_T66333	3	12	Single	Level	nofocus	241.20906226	251.8450512	238.4891025	13.3559487	46.993202788	356.2892776
24081	2020301_jin3_o2_m3_r2_TD	2020301	B4	jin3_o2_m3_r2	241.9090002	43.56539031	1	81	TD	r2	m3	o2	jin3	contrastive_medial	contrastive	5	postfocus	S12_T66333	3	12	Single	Level	nofocus	241.52723884	246.5717303	232.0353479	14.5363824	47.916552582	486.6557487
24101	2020301_piu35_s1_f3_r2_TD	2020301	B4	piu35_s1_f3_r2	273.3817109	44.25448585	1	1	TD	r2	f3	s1	piu35	contrastive_final	contrastive	1	prefocus	S12_T66333	5	12	Single	Rising	nofocus	255.119892405	280.3104522	245.9619211	34.3485311	53.1918902305	293.6803055
24121	2020301_mui35_s2_f3_r2_TD	2020301	B4	mui35_s2_f3_r2	249.4040553	52.83975307	1	21	TD	r2	f3	s2	mui35	contrastive_final	contrastive	2	prefocus	S12_T66333	5	12	Single	Rising	nofocus	255.67404161	273.0258767	246.3056354	26.7202413	52.1032600475	352.2578555
24141	2020301_tsan3_v_f3_r2_TD	2020301	B4	tsan3_v_f3_r2	267.9139814	46.25096922	1	41	TD	r2	f3	v	tsan3	contrastive_final	contrastive	3	prefocus	S12_T66333	3	12	Single	Level	nofocus	242.045276925	267.9139814	231.5285921	36.3853893	47.560409856	958.904366
24161	2020301_jin3_o1_f3_r2_TD	2020301	B4	jin3_o1_f3_r2	249.2878362	44.94437175	1	61	TD	r2	f3	o1	jin3	contrastive_final	contrastive	4	onfocus	S12_T66333	3	12	Single	Level	onfocus	245.47955587	250.6298952	243.3085207	7.32137449999999	48.3068064035	416.0279667
24181	2020301_jin3_o2_f3_r2_TD	2020301	B4	jin3_o2_f3_r2	245.5056972	48.93850978	1	81	TD	r2	f3	o2	jin3	contrastive_final	contrastive	5	onfocus	S12_T66333	3	12	Single	Level	onfocus	242.28002992	248.6921082	228.6550265	20.0370817	47.2294340475	617.1137566
24201	2020301_pak3_s1_i2_r2_TD	2020301	B4	pak3_s1_i2_r2	239.2839684	50.16052501	1	1	TD	r2	i2	s1	pak3	narrow_initial	narrow	1	onfocus	S10_T33222	3	10	Single	Level	onfocus	244.295115475	250.8052223	239.2839684	11.5212539	51.0096764315	143.1740878
24221	2020301_pak3_s2_i2_r2_TD	2020301	B4	pak3_s2_i2_r2	259.4059858	49.67338025	1	21	TD	r2	i2	s2	pak3	narrow_initial	narrow	2	onfocus	S10_T33222	3	10	Single	Level	onfocus	247.17903726	260.4195239	240.3260643	20.0934596	50.088725567	136.6642212
24241	2020301_tsing2_v_i2_r2_TD	2020301	B4	tsing2_v_i2_r2	242.0434073	40.76779431	1	41	TD	r2	i2	v	tsing2	narrow_initial	narrow	3	postfocus	S10_T33222	2	10	Single	Rising	nofocus	244.015122855	245.5375094	242.0434073	3.49410209999999	43.72030938	208.8849206
24261	2020301_kau2_o1_i2_r2_TD	2020301	B4	kau2_o1_i2_r2	245.8305865	43.94769596	1	61	TD	r2	i2	o1	kau2	narrow_initial	narrow	4	postfocus	S10_T33222	2	10	Single	Rising	nofocus	247.452920085	249.3010772	245.8305865	3.4704907	44.3430838225	226.6791383
24281	2020301_tsi2_o2_i2_r2_TD	2020301	B4	tsi2_o2_i2_r2	250.0221682	41.19307566	1	81	TD	r2	i2	o2	tsi2	narrow_initial	narrow	5	postfocus	S10_T33222	2	10	Single	Rising	nofocus	252.756363305	261.7211251	250.0221682	11.6989569	44.067381894	275.3061224
24301	2020301_jan1_s1_i3_r2_TD	2020301	B4	jan1_s1_i3_r2	276.5559061	36.73790004	1	1	TD	r2	i3	s1	jyan1	contrastive_initial	contrastive	1	onfocus	S11_T11333	1	11	Single	Level	onfocus	266.713956735	291.9689912	245.5637282	46.405263	48.40613391	NA
24321	2020301_jan1_s2_i3_r2_TD	2020301	B4	jan1_s2_i3_r2	248.6478966	51.25832173	1	21	TD	r2	i3	s2	jyan1	contrastive_initial	contrastive	2	onfocus	S11_T11333	1	11	Single	Level	onfocus	238.82899893	248.6478966	233.0819581	15.5659385	51.772708042	NA
24341	2020301_wei3_v_i3_r2_TD	2020301	B4	wei3_v_i3_r2	231.5865209	52.54192087	1	41	TD	r2	i3	v	wei3	contrastive_initial	contrastive	3	postfocus	S11_T11333	3	11	Single	Level	nofocus	214.0610501	231.5865209	206.370523	25.2159979	52.077975457	228.3446712
24361	2020301_tsam3_o1_i3_r2_TD	2020301	B4	tsam3_o1_i3_r2	216.0101774	44.52566068	1	61	TD	r2	i3	o1	tsam3	contrastive_initial	contrastive	4	postfocus	S11_T11333	3	11	Single	Level	nofocus	204.178807845	217.7159085	194.9517116	22.7641969	48.7609774555	208.02033
24381	2020301_tsam3_o2_i3_r2_TD	2020301	B4	tsam3_o2_i3_r2	225.7580708	49.18272787	1	81	TD	r2	i3	o2	tsam3	contrastive_initial	contrastive	5	postfocus	S11_T11333	3	11	Single	Level	nofocus	206.767171125	226.210486	194.2765912	31.9338948	50.69222553	302.9266818
24401	2020301_jan1_s1_i2_r2_TD	2020301	B4	jan1_s1_i2_r2	248.7478465	45.28945886	1	1	TD	r2	i2	s1	jyan1	narrow_initial	narrow	1	onfocus	S11_T11333	1	11	Single	Level	onfocus	241.644199425	252.4329543	237.7466828	14.6862715	52.022938561	NA
24421	2020301_jan1_s2_i2_r2_TD	2020301	B4	jan1_s2_i2_r2	245.0923469	51.03479071	1	21	TD	r2	i2	s2	jyan1	narrow_initial	narrow	2	onfocus	S11_T11333	1	11	Single	Level	onfocus	247.151633585	248.7330834	245.0923469	3.6407365	51.8419973515	NA
24441	2020301_wei3_v_i2_r2_TD	2020301	B4	wei3_v_i2_r2	246.9822443	50.68769686	1	41	TD	r2	i2	v	wei3	narrow_initial	narrow	3	postfocus	S11_T11333	3	11	Single	Level	nofocus	225.811332625	246.9822443	212.2351247	34.7471196	51.3280381645	222.7387251
24461	2020301_tsam3_o1_i2_r2_TD	2020301	B4	tsam3_o1_i2_r2	225.3005411	45.75125157	1	61	TD	r2	i2	o1	tsam3	narrow_initial	narrow	4	postfocus	S11_T11333	3	11	Single	Level	nofocus	221.24987581	228.2929979	206.9282685	21.3647294	47.4800051735	166.978818
24481	2020301_tsam3_o2_i2_r2_TD	2020301	B4	tsam3_o2_i2_r2	200.840954	46.84633694	1	81	TD	r2	i2	o2	tsam3	narrow_initial	narrow	5	postfocus	S11_T11333	3	11	Single	Level	nofocus	195.623792035	227.2487722	176.0365172	51.212255	50.080876063	551.485314
24501	2020301_piu35_s1_b2_r2_TD	2020301	B4	piu35_s1_b2_r2	255.4566699	47.33106955	1	1	TD	r2	b2	s1	piu35	broad	broad	1	broadfocus	S12_T66333	5	12	Single	Rising	broadfocus	253.66962197	262.3625509	248.9148122	13.4477387	50.6893892155	241.968038
24521	2020301_mui35_s2_b2_r2_TD	2020301	B4	mui35_s2_b2_r2	252.9906554	49.36220524	1	21	TD	r2	b2	s2	mui35	broad	broad	2	broadfocus	S12_T66333	5	12	Single	Rising	broadfocus	250.98160742	255.8465689	244.8846502	10.9619187	48.499667675	256.4183134
24541	2020301_tsan3_v_b2_r2_TD	2020301	B4	tsan3_v_b2_r2	253.2168647	42.20821325	1	41	TD	r2	b2	v	tsan3	broad	broad	3	broadfocus	S12_T66333	3	12	Single	Level	broadfocus	249.72598382	253.2168647	243.1008768	10.1159879	45.861512324	287.1853741
24561	2020301_jin3_o1_b2_r2_TD	2020301	B4	jin3_o1_b2_r2	236.0952904	44.91505196	1	61	TD	r2	b2	o1	jin3	broad	broad	4	broadfocus	S12_T66333	3	12	Single	Level	broadfocus	224.15222451	236.0952904	221.0958629	14.9994275	48.5086599375	289.0441684
24581	2020301_jin3_o2_b2_r2_TD	2020301	B4	jin3_o2_b2_r2	222.0750182	48.69767082	1	81	TD	r2	b2	o2	jin3	broad	broad	5	broadfocus	S12_T66333	3	12	Single	Level	broadfocus	204.88821335	222.0750182	197.1499756	24.9250426	46.7616720295	354.3661592
24601	2020303_siu2_s1_b1_r1_TD	2020303	Practice	siu2_s1_b1_r1	239.6640085	55.34080133	1	1	TD	r1	b1	s1	siu2	baseline_follow	baseline	1	baseline	S14_T22444	2	14	Single	Rising	baseline	230.66152196	243.4459158	218.8468273	24.5990885	57.9818334195	189.619875
24621	2020303_gwong2_s2_b1_r1_TD	2020303	Practice	gwong2_s2_b1_r1	241.9590844	56.67634951	1	21	TD	r1	b1	s2	gwong2	baseline_follow	baseline	2	baseline	S14_T22444	2	14	Single	Rising	baseline	232.57272971	241.9590844	226.595263	15.3638214	55.5237898605	175.75822
24641	2020303_cyun4_v_b1_r1_TD	2020303	Practice	cyun4_v_b1_r1	226.0302997	48.1644033	1	41	TD	r1	b1	v	cyun4	baseline_follow	baseline	3	baseline	S14_T22444	4	14	Single	Level	baseline	187.754071845	226.0302997	142.3861648	83.6441349	50.07852084	117.0259674
24661	2020303_laam4_o1_b1_r1_TD	2020303	Practice	laam4_o1_b1_r1	134.3301105	48.91876085	1	61	TD	r1	b1	o1	laam4	baseline_follow	baseline	4	baseline	S14_T22444	4	14	Single	Level	baseline	97.286498133	134.3301105	86.38543953	47.94467097	48.943438971	313.7026239
24681	2020303_kau4_o2_b1_r1_TD	2020303	Practice	kau4_o2_b1_r1	105.6848987	47.74752061	1	81	TD	r1	b1	o2	kau4	baseline_follow	baseline	5	baseline	S14_T22444	4	14	Single	Level	baseline	115.826922995	151.6616422	105.6848987	45.9767435	44.5958439765	191.2858296
24701	2020303_ceoi3_s1_b1_r1_TD	2020303	Practice	ceoi3_s1_b1_r1	207.1005852	56.15043669	1	1	TD	r1	b1	s1	ceoi3	baseline_follow	baseline	1	baseline	S15_T33444	3	15	Single	Level	baseline	232.567527865	246.0022577	207.1005852	38.9016725	60.687579871	154.9692145
24721	2020303_ceoi3_s2_b1_r1_TD	2020303	Practice	ceoi3_s2_b1_r1	230.796641	54.32486523	1	21	TD	r1	b1	s2	ceoi3	baseline_follow	baseline	2	baseline	S15_T33444	3	15	Single	Level	baseline	217.214423825	230.796641	205.717707	25.078934	58.523512283	159.1093699
24741	2020303_caa4_v_b1_r1_TD	2020303	Practice	caa4_v_b1_r1	199.7457815	48.91319505	1	41	TD	r1	b1	v	caa4	baseline_follow	baseline	3	baseline	S15_T33444	4	15	Single	Level	baseline	184.43028238	199.7457815	180.4532082	19.2925733	48.5404908545	112.7591562
24761	2020303_ngau4_o1_b1_r1_TD	2020303	Practice	ngau4_o1_b1_r1	180.1405198	44.6862533	1	61	TD	r1	b1	o1	ngau4	baseline_follow	baseline	4	baseline	S15_T33444	4	15	Single	Level	baseline	177.360911515	180.1405198	173.922763	6.21775679999999	49.5621933255	201.0390527
24781	2020303_jau4_o2_b1_r1_TD	2020303	Practice	jau4_o2_b1_r1	183.7344029	50.63149213	1	81	TD	r1	b1	o2	jau4	baseline_follow	baseline	5	baseline	S15_T33444	4	15	Single	Level	baseline	185.58353519	186.7530711	180.8729058	5.88016529999999	47.314154323	147.1315193
24801	2020303_wai5_s1_b1_r1_TD	2020303	Practice	wai5_s1_b1_r1	178.5785764	51.2644068	1	1	TD	r1	b1	s1	wai5	baseline_follow	baseline	1	baseline	S13_T55333	5	13	Single	Rising	baseline	193.444111585	201.7513737	178.5785764	23.1727973	58.1209562435	226.251522
24821	2020303_wai5_s2_b1_r1_TD	2020303	Practice	wai5_s2_b1_r1	201.3282305	57.89605933	1	21	TD	r1	b1	s2	wai5	baseline_follow	baseline	2	baseline	S13_T55333	5	13	Single	Rising	baseline	195.695681685	201.3282305	191.9744946	9.35373589999998	58.716543721	228.2363004
24841	2020303_waat3_v_b1_r1_TD	2020303	Practice	waat3_v_b1_r1	189.9984212	62.35597611	1	41	TD	r1	b1	v	waat3	baseline_follow	baseline	3	baseline	S13_T55333	3	13	Single	Level	baseline	184.374130995	190.7065999	175.6859733	15.0206266	58.8038142015	152.5794911
24861	2020303_bui3_o1_b1_r1_TD	2020303	Practice	bui3_o1_b1_r1	202.3256863	54.581345	1	61	TD	r1	b1	o1	bui3	baseline_follow	baseline	4	baseline	S13_T55333	3	13	Single	Level	baseline	193.98536919	203.1306017	186.2685692	16.8620325	56.989519713	132.2160275
24881	2020303_hok3_o2_b1_r1_TD	2020303	Practice	hok3_o2_b1_r1	183.5014464	54.1936867	1	81	TD	r1	b1	o2	hok3	baseline_follow	baseline	5	baseline	S13_T55333	3	13	Single	Level	baseline	181.88604233	192.5327719	174.7790576	17.7537143	54.0851260105	122.7526077
24901	2020303_siu2_s1_b1_r2_TD	2020303	Practice	siu2_s1_b1_r2	209.8428896	58.49853532	1	1	TD	r2	b1	s1	siu2	baseline_follow	baseline	1	baseline	S14_T22444	2	14	Single	Rising	baseline	225.97222347	239.3795681	209.8428896	29.5366785	61.340427448	156.6475013
24921	2020303_gwong2_s2_b1_r2_TD	2020303	Practice	gwong2_s2_b1_r2	236.4036226	55.83426539	1	21	TD	r2	b1	s2	gwong2	baseline_follow	baseline	2	baseline	S14_T22444	2	14	Single	Rising	baseline	225.241783735	236.4036226	217.3928074	19.0108152	58.0248824565	184.6523797
24941	2020303_cyun4_v_b1_r2_TD	2020303	Practice	cyun4_v_b1_r2	217.8541176	54.76782054	1	41	TD	r2	b1	v	cyun4	baseline_follow	baseline	3	baseline	S14_T22444	4	14	Single	Level	baseline	187.4395542	217.8541176	175.901615	41.9525026	55.5366168955	148.9398553
24961	2020303_laam4_o1_b1_r2_TD	2020303	Practice	laam4_o1_b1_r2	175.6878593	52.55943697	1	61	TD	r2	b1	o1	laam4	baseline_follow	baseline	4	baseline	S14_T22444	4	14	Single	Level	baseline	171.91163059	176.2122501	167.8010185	8.41123160000001	47.9262830225	294.3266484
24981	2020303_kau4_o2_b1_r2_TD	2020303	Practice	kau4_o2_b1_r2	178.9634712	43.27502706	1	81	TD	r2	b1	o2	kau4	baseline_follow	baseline	5	baseline	S14_T22444	4	14	Single	Level	baseline	188.0223041	205.2765867	178.9634712	26.3131155	46.017232416	41.73685347
25001	2020303_ceoi3_s1_b1_r2_TD	2020303	Practice	ceoi3_s1_b1_r2	219.9589236	54.05996728	1	1	TD	r2	b1	s1	ceoi3	baseline_follow	baseline	1	baseline	S15_T33444	3	15	Single	Level	baseline	223.88582677	231.2910007	219.2522595	12.0387412	60.440283529	105.2306336
25021	2020303_ceoi3_s2_b1_r2_TD	2020303	Practice	ceoi3_s2_b1_r2	226.0873303	56.18723095	1	21	TD	r2	b1	s2	ceoi3	baseline_follow	baseline	2	baseline	S15_T33444	3	15	Single	Level	baseline	216.46758296	226.4020385	211.8400016	14.5620369	60.3091338515	155.8314007
25041	2020303_caa4_v_b1_r2_TD	2020303	Practice	caa4_v_b1_r2	210.4590525	51.30620542	1	41	TD	r2	b1	v	caa4	baseline_follow	baseline	3	baseline	S15_T33444	4	15	Single	Level	baseline	186.33650974	210.4590525	148.4106699	62.0483826	52.5055867425	93.65119857
25061	2020303_ngau4_o1_b1_r2_TD	2020303	Practice	ngau4_o1_b1_r2	124.5382583	48.76154842	1	61	TD	r2	b1	o1	ngau4	baseline_follow	baseline	4	baseline	S15_T33444	4	15	Single	Level	baseline	96.2918551835	124.5382583	89.08936347	35.44889483	50.8336173895	162.154195
25081	2020303_jau4_o2_b1_r2_TD	2020303	Practice	jau4_o2_b1_r2	133.3574219	51.60870368	1	81	TD	r2	b1	o2	jau4	baseline_follow	baseline	5	baseline	S15_T33444	4	15	Single	Level	baseline	177.540520845	201.6681804	133.3574219	68.3107585	55.071623341	114.36678
25101	2020303_wai5_s1_b1_r2_TD	2020303	Practice	wai5_s1_b1_r2	214.8370705	55.92682535	1	1	TD	r2	b1	s1	wai5	baseline_follow	baseline	1	baseline	S13_T55333	5	13	Single	Rising	baseline	208.732798655	218.8907616	200.8343776	18.056384	61.668399086	304.5803909
25121	2020303_wai5_s2_b1_r2_TD	2020303	Practice	wai5_s2_b1_r2	206.7259668	59.71681636	1	21	TD	r2	b1	s2	wai5	baseline_follow	baseline	2	baseline	S13_T55333	5	13	Single	Rising	baseline	203.861635155	212.5866132	197.454506	15.1321072	58.88767093	297.3028059
25141	2020303_waat3_v_b1_r2_TD	2020303	Practice	waat3_v_b1_r2	212.3114621	58.14843123	1	41	TD	r2	b1	v	waat3	baseline_follow	baseline	3	baseline	S13_T55333	3	13	Single	Level	baseline	194.89853332	212.3114621	182.8559239	29.4555382	57.409101942	179.6756682
25161	2020303_bui3_o1_b1_r2_TD	2020303	Practice	bui3_o1_b1_r2	190.5326768	56.95735293	1	61	TD	r2	b1	o1	bui3	baseline_follow	baseline	4	baseline	S13_T55333	3	13	Single	Level	baseline	187.33548138	190.7371478	184.5599243	6.1772235	59.965170147	168.2108048
25181	2020303_hok3_o2_b1_r2_TD	2020303	Practice	hok3_o2_b1_r2	182.6995525	55.94448252	1	81	TD	r2	b1	o2	hok3	baseline_follow	baseline	5	baseline	S13_T55333	3	13	Single	Level	baseline	185.153365155	208.1195815	177.6752238	30.4443577	56.1860787915	172.6567321
25201	2020303_wai5_s1_b2_r1_TD	2020303	Practice	wai5_s1_b2_r1	245.6715011	49.66636778	1	1	TD	r1	b2	s1	wai5	broad	broad	1	broadfocus	S13_T55333	5	13	Single	Rising	broadfocus	240.420001415	259.8202136	227.2458959	32.5743177	60.0435739265	272.4843099
25221	2020303_wai5_s2_b2_r1_TD	2020303	Practice	wai5_s2_b2_r1	245.9190458	55.6495446	1	21	TD	r1	b2	s2	wai5	broad	broad	2	broadfocus	S13_T55333	5	13	Single	Rising	broadfocus	233.195874835	245.9190458	223.7062767	22.2127691	57.7711847435	238.9593244
25241	2020303_waat3_v_b2_r1_TD	2020303	Practice	waat3_v_b2_r1	231.5743962	56.2485829	1	41	TD	r1	b2	v	waat3	broad	broad	3	broadfocus	S13_T55333	3	13	Single	Level	broadfocus	219.65532621	231.5743962	208.0927842	23.481612	55.083353563	182.1223969
25261	2020303_bui3_o1_b2_r1_TD	2020303	Practice	bui3_o1_b2_r1	217.8247586	51.8683791	1	61	TD	r1	b2	o1	bui3	broad	broad	4	broadfocus	S13_T55333	3	13	Single	Level	broadfocus	216.332509655	222.0027967	209.040535	12.9622617	57.4449948075	155.0826295
25281	2020303_hok3_o2_b2_r1_TD	2020303	Practice	hok3_o2_b2_r1	207.5602018	55.13806213	1	81	TD	r1	b2	o2	hok3	broad	broad	5	broadfocus	S13_T55333	3	13	Single	Level	broadfocus	213.925111935	233.1157999	207.5602018	25.5555981	54.7318131605	83.17926513
25301	2020303_ceoi3_s1_m2_r1_TD	2020303	Practice	ceoi3_s1_m2_r1	242.6431573	57.5485808	1	1	TD	r1	m2	s1	ceoi3	narrow_medial	narrow	1	prefocus	S15_T33444	3	15	Single	Level	nofocus	237.264543865	248.1404638	231.7073591	16.4331047	63.6317725975	182.8424703
25321	2020303_ceoi3_s2_m2_r1_TD	2020303	Practice	ceoi3_s2_m2_r1	235.7786073	55.24921089	1	21	TD	r1	m2	s2	ceoi3	narrow_medial	narrow	2	prefocus	S15_T33444	3	15	Single	Level	nofocus	228.048311005	237.8040629	218.2490871	19.5549758	60.7242933975	173.4661238
25341	2020303_caa4_v_m2_r1_TD	2020303	Practice	caa4_v_m2_r1	211.7343947	54.22394298	1	41	TD	r1	m2	v	caa4	narrow_medial	narrow	3	onfocus	S15_T33444	4	15	Single	Level	onfocus	190.124357115	211.7343947	163.6547916	48.0796031	54.012484067	138.1601376
25361	2020303_ngau4_o1_m2_r1_TD	2020303	Practice	ngau4_o1_m2_r1	152.3657676	48.85828424	1	61	TD	r1	m2	o1	ngau4	narrow_medial	narrow	4	postfocus	S15_T33444	4	15	Single	Level	nofocus	116.6436322165	152.3657676	97.66128635	54.70448125	51.2043648125	140.6784837
25381	2020303_jau4_o2_m2_r1_TD	2020303	Practice	jau4_o2_m2_r1	97.73313021	51.96887393	1	81	TD	r1	m2	o2	jau4	narrow_medial	narrow	5	postfocus	S15_T33444	4	15	Single	Level	nofocus	105.6844303535	145.3630558	97.73313021	47.62992559	48.7046081995	151.1369902
25401	2020303_siu2_s1_m2_r1_TD	2020303	Practice	siu2_s1_m2_r1	200.3064063	56.08556818	1	1	TD	r1	m2	s1	siu2	narrow_medial	narrow	1	prefocus	S14_T22444	2	14	Single	Rising	nofocus	268.58329646	293.9811163	200.3064063	93.67471	62.8510353685	235.8103876
25421	2020303_gwong2_s2_m2_r1_TD	2020303	Practice	gwong2_s2_m2_r1	267.4763884	57.83991273	1	21	TD	r1	m2	s2	gwong2	narrow_medial	narrow	2	prefocus	S14_T22444	2	14	Single	Rising	nofocus	180.747871965	267.4763884	131.1219664	136.354422	57.583058826	246.3031747
25441	2020303_cyun4_v_m2_r1_TD	2020303	Practice	cyun4_v_m2_r1	181.0845155	54.15843179	1	41	TD	r1	m2	v	cyun4	narrow_medial	narrow	3	onfocus	S14_T22444	4	14	Single	Level	onfocus	183.069454575	195.6731519	176.1911179	19.482034	55.6568132735	187.5905131
25461	2020303_laam4_o1_m2_r1_TD	2020303	Practice	laam4_o1_m2_r1	175.3775335	51.99592527	1	61	TD	r1	m2	o1	laam4	narrow_medial	narrow	4	postfocus	S14_T22444	4	14	Single	Level	nofocus	141.042091253	175.3775335	92.97292334	82.40461016	51.1862775755	287.3778602
25481	2020303_kau4_o2_m2_r1_TD	2020303	Practice	kau4_o2_m2_r1	100.9576088	48.5173967	1	81	TD	r1	m2	o2	kau4	narrow_medial	narrow	5	postfocus	S14_T22444	4	14	Single	Level	nofocus	117.243030075	164.521294	100.9576088	63.5636852	48.4629669855	175.1609977
25501	2020303_siu2_s1_m3_r1_TD	2020303	Practice	siu2_s1_m3_r1	206.717647	60.03647368	1	1	TD	r1	m3	s1	siu2	contrastive_medial	contrastive	1	prefocus	S14_T22444	2	14	Single	Rising	nofocus	283.259538135	324.7229753	206.717647	118.0053283	67.362129322	223.3290972
25521	2020303_gwong2_s2_m3_r1_TD	2020303	Practice	gwong2_s2_m3_r1	272.159092	64.46234548	1	21	TD	r1	m3	s2	gwong2	contrastive_medial	contrastive	2	prefocus	S14_T22444	2	14	Single	Rising	nofocus	265.867542735	305.969973	238.6044122	67.3655608	62.537675008	312.4648366
25541	2020303_cyun4_v_m3_r1_TD	2020303	Practice	cyun4_v_m3_r1	252.9420406	59.43769356	1	41	TD	r1	m3	v	cyun4	contrastive_medial	contrastive	3	onfocus	S14_T22444	4	14	Single	Level	onfocus	197.762373175	252.9420406	179.4490083	73.4930323	61.515704037	290.2279032
25561	2020303_laam4_o1_m3_r1_TD	2020303	Practice	laam4_o1_m3_r1	179.7388457	56.30231276	1	61	TD	r1	m3	o1	laam4	contrastive_medial	contrastive	4	postfocus	S14_T22444	4	14	Single	Level	nofocus	174.76714988	179.99082	169.0633301	10.9274899	55.2881262395	330.31908
25581	2020303_kau4_o2_m3_r1_TD	2020303	Practice	kau4_o2_m3_r1	181.9292512	55.21876743	1	81	TD	r1	m3	o2	kau4	contrastive_medial	contrastive	5	postfocus	S14_T22444	4	14	Single	Level	nofocus	177.89533276	209.4143973	163.2158488	46.1985485	52.099481228	242.5329961
25601	2020303_siu2_s1_i3_r1_TD	2020303	Practice	siu2_s1_i3_r1	226.302201	60.62886886	1	1	TD	r1	i3	s1	siu2	contrastive_initial	contrastive	1	onfocus	S14_T22444	2	14	Single	Rising	onfocus	269.19211789	314.7510044	226.302201	88.4488034	65.495211306	251.8243898
25621	2020303_gwong2_s2_i3_r1_TD	2020303	Practice	gwong2_s2_i3_r1	256.9363661	62.45881486	1	21	TD	r1	i3	s2	gwong2	contrastive_initial	contrastive	2	onfocus	S14_T22444	2	14	Single	Rising	onfocus	255.523348425	306.6135424	217.968982	88.6445604	62.8334344545	314.2527151
25641	2020303_cyun4_v_i3_r1_TD	2020303	Practice	cyun4_v_i3_r1	256.8351647	60.52802709	1	41	TD	r1	i3	v	cyun4	contrastive_initial	contrastive	3	postfocus	S14_T22444	4	14	Single	Level	nofocus	195.895286265	256.8351647	179.4167134	77.4184513	61.1829220345	247.2108449
25661	2020303_laam4_o1_i3_r1_TD	2020303	Practice	laam4_o1_i3_r1	179.8272828	58.84173946	1	61	TD	r1	i3	o1	laam4	contrastive_initial	contrastive	4	postfocus	S14_T22444	4	14	Single	Level	nofocus	173.06525765	180.3977482	166.4010781	13.9966701	55.6517799595	373.3992264
25681	2020303_kau4_o2_i3_r1_TD	2020303	Practice	kau4_o2_i3_r1	182.3873937	52.96878996	1	81	TD	r1	i3	o2	kau4	contrastive_initial	contrastive	5	postfocus	S14_T22444	4	14	Single	Level	nofocus	169.223328845	191.4215631	155.0557995	36.3657636	53.2612758045	196.3456882
25701	2020303_siu2_s1_f3_r1_TD	2020303	Practice	siu2_s1_f3_r1	212.4591844	61.70301314	1	1	TD	r1	f3	s1	siu2	contrastive_final	contrastive	1	prefocus	S14_T22444	2	14	Single	Rising	nofocus	282.947254675	327.5568443	212.4591844	115.0976599	67.9559055335	242.5303374
25721	2020303_gwong2_s2_f3_r1_TD	2020303	Practice	gwong2_s2_f3_r1	280.5541278	65.55947208	1	21	TD	r1	f3	s2	gwong2	contrastive_final	contrastive	2	prefocus	S14_T22444	2	14	Single	Rising	nofocus	272.07553971	313.1308758	239.0992885	74.0315873	66.396211142	263.6735797
25741	2020303_cyun4_v_f3_r1_TD	2020303	Practice	cyun4_v_f3_r1	262.4365572	60.35450319	1	41	TD	r1	f3	v	cyun4	contrastive_final	contrastive	3	prefocus	S14_T22444	4	14	Single	Level	nofocus	205.902922055	262.4365572	180.1219518	82.3146054	64.115276241	264.232784
25761	2020303_laam4_o1_f3_r1_TD	2020303	Practice	laam4_o1_f3_r1	180.4143459	60.95132732	1	61	TD	r1	f3	o1	laam4	contrastive_final	contrastive	4	onfocus	S14_T22444	4	14	Single	Level	onfocus	173.70241591	182.3939826	166.7856875	15.6082951	58.634822507	379.0008818
25781	2020303_kau4_o2_f3_r1_TD	2020303	Practice	kau4_o2_f3_r1	183.1206933	58.38310463	1	81	TD	r1	f3	o2	kau4	contrastive_final	contrastive	5	onfocus	S14_T22444	4	14	Single	Level	onfocus	179.382423055	191.9964743	173.7923379	18.2041364	58.6161720625	215.183526
25801	2020303_siu2_s1_i2_r1_TD	2020303	Practice	siu2_s1_i2_r1	218.2267691	60.75124432	1	1	TD	r1	i2	s1	siu2	narrow_initial	narrow	1	onfocus	S14_T22444	2	14	Single	Rising	onfocus	270.226108145	310.8898733	218.2267691	92.6631042	67.146991477	268.5245715
25821	2020303_gwong2_s2_i2_r1_TD	2020303	Practice	gwong2_s2_i2_r1	273.4189909	65.71453554	1	21	TD	r1	i2	s2	gwong2	narrow_initial	narrow	2	onfocus	S14_T22444	2	14	Single	Rising	onfocus	260.65018317	295.4397114	231.7933109	63.6464005	65.164819628	256.0673343
25841	2020303_cyun4_v_i2_r1_TD	2020303	Practice	cyun4_v_i2_r1	248.9925441	57.63896647	1	41	TD	r1	i2	v	cyun4	narrow_initial	narrow	3	postfocus	S14_T22444	4	14	Single	Level	nofocus	204.045776705	248.9925441	188.2101484	60.7823957	60.8987328245	167.2486731
25861	2020303_laam4_o1_i2_r1_TD	2020303	Practice	laam4_o1_i2_r1	187.0366522	56.69568014	1	61	TD	r1	i2	o1	laam4	narrow_initial	narrow	4	postfocus	S14_T22444	4	14	Single	Level	nofocus	144.09970459	187.0366522	106.8217388	80.2149134	54.5244646405	353.9112812
25881	2020303_kau4_o2_i2_r1_TD	2020303	Practice	kau4_o2_i2_r1	179.5753955	56.58184078	1	81	TD	r1	i2	o2	kau4	narrow_initial	narrow	5	postfocus	S14_T22444	4	14	Single	Level	nofocus	159.72862082	221.4591185	109.7020606	111.7570579	53.6172271055	245.9024943
25901	2020303_ceoi3_s1_m3_r1_TD	2020303	Practice	ceoi3_s1_m3_r1	254.443508	56.85867498	1	1	TD	r1	m3	s1	ceoi3	contrastive_medial	contrastive	1	prefocus	S15_T33444	3	15	Single	Level	nofocus	264.633907775	273.5262586	254.443508	19.0827506	64.4909881605	231.6472663
25921	2020303_ceoi3_s2_m3_r1_TD	2020303	Practice	ceoi3_s2_m3_r1	273.5492569	56.29476298	1	21	TD	r1	m3	s2	ceoi3	contrastive_medial	contrastive	2	prefocus	S15_T33444	3	15	Single	Level	nofocus	254.16247158	273.7174969	245.7472791	27.9702178	60.442731881	290.1768707
25941	2020303_caa4_v_m3_r1_TD	2020303	Practice	caa4_v_m3_r1	223.548333	52.6835937	1	41	TD	r1	m3	v	caa4	contrastive_medial	contrastive	3	onfocus	S15_T33444	4	15	Single	Level	onfocus	192.574022285	223.548333	172.6510186	50.8973144	53.2271048935	167.4903628
25961	2020303_ngau4_o1_m3_r1_TD	2020303	Practice	ngau4_o1_m3_r1	167.1040389	56.73544356	1	61	TD	r1	m3	o1	ngau4	contrastive_medial	contrastive	4	postfocus	S15_T33444	4	15	Single	Level	nofocus	134.5609814845	171.250556	84.28900678	86.96154922	55.935539787	192.2732426
25981	2020303_jau4_o2_m3_r1_TD	2020303	Practice	jau4_o2_m3_r1	103.9537023	55.99768621	1	81	TD	r1	m3	o2	jau4	contrastive_medial	contrastive	5	postfocus	S15_T33444	4	15	Single	Level	nofocus	147.339082785	176.9581731	103.9537023	73.0044708	55.449823782	319.7477324
26001	2020303_wai5_s1_f3_r1_TD	2020303	Practice	wai5_s1_f3_r1	213.2156396	52.98826367	1	1	TD	r1	f3	s1	wai5	contrastive_final	contrastive	1	prefocus	S13_T55333	5	13	Single	Rising	nofocus	243.96204879	266.5022392	213.2156396	53.2865996	68.4780594575	301.5795957
26021	2020303_wai5_s2_f3_r1_TD	2020303	Practice	wai5_s2_f3_r1	260.8084611	70.16706485	1	21	TD	r1	f3	s2	wai5	contrastive_final	contrastive	2	prefocus	S13_T55333	5	13	Single	Rising	nofocus	243.75115871	260.8084611	234.9795624	25.8288987	68.4215529565	228.8042909
26041	2020303_waat3_v_f3_r1_TD	2020303	Practice	waat3_v_f3_r1	246.4426134	63.77686692	1	41	TD	r1	f3	v	waat3	contrastive_final	contrastive	3	prefocus	S13_T55333	3	13	Single	Level	nofocus	231.041332495	247.7436794	210.7824463	36.9612331	65.563979709	190.778785
26061	2020303_bui3_o1_f3_r1_TD	2020303	Practice	bui3_o1_f3_r1	220.2308374	60.73081097	1	61	TD	r1	f3	o1	bui3	contrastive_final	contrastive	4	onfocus	S13_T55333	3	13	Single	Level	onfocus	218.59118754	224.4288909	215.1409637	9.28792720000001	66.1893812495	163.0060303
26081	2020303_hok3_o2_f3_r1_TD	2020303	Practice	hok3_o2_f3_r1	215.526371	63.31072407	1	81	TD	r1	f3	o2	hok3	contrastive_final	contrastive	5	onfocus	S13_T55333	3	13	Single	Level	onfocus	217.778472705	238.9784557	210.0085533	28.9699024	61.3193327285	99.77165016
26101	2020303_wai5_s1_m3_r1_TD	2020303	Practice	wai5_s1_m3_r1	248.3425971	52.30076267	1	1	TD	r1	m3	s1	wai5	contrastive_medial	contrastive	1	prefocus	S13_T55333	5	13	Single	Rising	nofocus	230.58228861	248.3425971	220.2293922	28.1132049	61.9622845815	268.4528963
26121	2020303_wai5_s2_m3_r1_TD	2020303	Practice	wai5_s2_m3_r1	236.7868268	59.46315068	1	21	TD	r1	m3	s2	wai5	contrastive_medial	contrastive	2	prefocus	S13_T55333	5	13	Single	Rising	nofocus	232.15628934	236.7868268	227.8522949	8.9345319	61.050607556	244.1471595
26141	2020303_waat3_v_m3_r1_TD	2020303	Practice	waat3_v_m3_r1	234.2058147	57.3364991	1	41	TD	r1	m3	v	waat3	contrastive_medial	contrastive	3	onfocus	S13_T55333	3	13	Single	Level	onfocus	213.24206022	236.3755822	186.2775355	50.0980467	60.585660115	226.4443287
26161	2020303_bui3_o1_m3_r1_TD	2020303	Practice	bui3_o1_m3_r1	204.5181897	59.73145268	1	61	TD	r1	m3	o1	bui3	contrastive_medial	contrastive	4	postfocus	S13_T55333	3	13	Single	Level	nofocus	203.089428475	211.0674427	196.7627986	14.3046441	63.582074964	170.3183877
26181	2020303_hok3_o2_m3_r1_TD	2020303	Practice	hok3_o2_m3_r1	198.0705846	57.73936014	1	81	TD	r1	m3	o2	hok3	contrastive_medial	contrastive	5	postfocus	S13_T55333	3	13	Single	Level	nofocus	201.76058091	223.2354677	196.7090567	26.526411	59.8221352205	123.4034411
26201	2020303_ceoi3_s1_i3_r1_TD	2020303	Practice	ceoi3_s1_i3_r1	245.3647741	58.95462	1	1	TD	r1	i3	s1	ceoi3	contrastive_initial	contrastive	1	onfocus	S15_T33444	3	15	Single	Level	onfocus	254.88097382	261.3880259	245.3647741	16.0232518	63.8196155205	193.2484926
26221	2020303_ceoi3_s2_i3_r1_TD	2020303	Practice	ceoi3_s2_i3_r1	256.1402373	58.59854357	1	21	TD	r1	i3	s2	ceoi3	contrastive_initial	contrastive	2	onfocus	S15_T33444	3	15	Single	Level	onfocus	246.597632885	256.6617841	230.3404682	26.3213159	63.2322745525	176.5546652
26241	2020303_caa4_v_i3_r1_TD	2020303	Practice	caa4_v_i3_r1	220.7610034	56.04912003	1	41	TD	r1	i3	v	caa4	contrastive_initial	contrastive	3	postfocus	S15_T33444	4	15	Single	Level	nofocus	185.222277545	220.7610034	138.7958698	81.9651336	54.2846244665	205.1200569
26261	2020303_ngau4_o1_i3_r1_TD	2020303	Practice	ngau4_o1_i3_r1	126.3166532	54.08641091	1	61	TD	r1	i3	o1	ngau4	contrastive_initial	contrastive	4	postfocus	S15_T33444	4	15	Single	Level	nofocus	163.83627025	176.8565649	124.9422346	51.9143303	56.437368261	277.0347294
26281	2020303_jau4_o2_i3_r1_TD	2020303	Practice	jau4_o2_i3_r1	177.0895086	56.1561252	1	81	TD	r1	i3	o2	jau4	contrastive_initial	contrastive	5	postfocus	S15_T33444	4	15	Single	Level	nofocus	179.47751888	202.2635915	175.7961052	26.4674863	54.3846927615	120.8206616
26301	2020303_wai5_s1_i3_r1_TD	2020303	Practice	wai5_s1_i3_r1	234.4472641	56.58338498	1	1	TD	r1	i3	s1	wai5	contrastive_initial	contrastive	1	onfocus	S13_T55333	5	13	Single	Rising	onfocus	240.20638818	254.5937284	229.82417	24.7695584	61.9029707775	283.0002001
26321	2020303_wai5_s2_i3_r1_TD	2020303	Practice	wai5_s2_i3_r1	242.1723697	59.9844188	1	21	TD	r1	i3	s2	wai5	contrastive_initial	contrastive	2	onfocus	S13_T55333	5	13	Single	Rising	onfocus	235.91121925	245.5475595	230.3190328	15.2285267	59.1537307945	208.862545
26341	2020303_waat3_v_i3_r1_TD	2020303	Practice	waat3_v_i3_r1	246.7616136	57.58557974	1	41	TD	r1	i3	v	waat3	contrastive_initial	contrastive	3	postfocus	S13_T55333	3	13	Single	Level	nofocus	229.099469175	246.9703406	210.1242531	36.8460875	57.554639992	200.8393262
26361	2020303_bui3_o1_i3_r1_TD	2020303	Practice	bui3_o1_i3_r1	222.9162071	54.25794287	1	61	TD	r1	i3	o1	bui3	contrastive_initial	contrastive	4	postfocus	S13_T55333	3	13	Single	Level	nofocus	219.25876881	226.6806557	210.4525523	16.2281034	58.8922864785	163.8264046
26381	2020303_hok3_o2_i3_r1_TD	2020303	Practice	hok3_o2_i3_r1	217.038158	54.15064212	1	81	TD	r1	i3	o2	hok3	contrastive_initial	contrastive	5	postfocus	S13_T55333	3	13	Single	Level	nofocus	212.91167575	229.5233973	205.1734557	24.3499416	56.545751332	129.1851344
26401	2020303_ceoi3_s1_f2_r1_TD	2020303	Practice	ceoi3_s1_f2_r1	241.6690716	55.1584575	1	1	TD	r1	f2	s1	ceoi3	narrow_final	narrow	1	prefocus	S15_T33444	3	15	Single	Level	nofocus	244.7899667	253.1237452	241.4635261	11.6602191	63.2778851705	189.9858277
26421	2020303_ceoi3_s2_f2_r1_TD	2020303	Practice	ceoi3_s2_f2_r1	241.9583865	55.52464487	1	21	TD	r1	f2	s2	ceoi3	narrow_final	narrow	2	prefocus	S15_T33444	3	15	Single	Level	nofocus	239.22601813	243.7827235	223.0356325	20.747091	62.953749213	198.2417715
26441	2020303_caa4_v_f2_r1_TD	2020303	Practice	caa4_v_f2_r1	212.4451085	58.00565728	1	41	TD	r1	f2	v	caa4	narrow_final	narrow	3	prefocus	S15_T33444	4	15	Single	Level	nofocus	183.7691586	212.4451085	143.2321425	69.212966	55.7328525905	177.740726
26461	2020303_ngau4_o1_f2_r1_TD	2020303	Practice	ngau4_o1_f2_r1	125.3094524	52.77796069	1	61	TD	r1	f2	o1	ngau4	narrow_final	narrow	4	onfocus	S15_T33444	4	15	Single	Level	onfocus	145.9731279425	181.263712	95.47804579	85.78566621	56.5985730325	203.6282449
26481	2020303_jau4_o2_f2_r1_TD	2020303	Practice	jau4_o2_f2_r1	180.1655851	59.39790779	1	81	TD	r1	f2	o2	jau4	narrow_final	narrow	5	onfocus	S15_T33444	4	15	Single	Level	onfocus	179.251735825	202.6505413	171.1231544	31.5273869	55.8332968445	203.8739229
26501	2020303_wai5_s1_i2_r1_TD	2020303	Practice	wai5_s1_i2_r1	215.8105124	57.4248958	1	1	TD	r1	i2	s1	wai5	narrow_initial	narrow	1	onfocus	S13_T55333	5	13	Single	Rising	onfocus	210.936364045	219.3289533	200.8513707	18.4775826	65.389671373	268.0451625
26521	2020303_wai5_s2_i2_r1_TD	2020303	Practice	wai5_s2_i2_r1	216.3240647	64.38897936	1	21	TD	r1	i2	s2	wai5	narrow_initial	narrow	2	onfocus	S13_T55333	5	13	Single	Rising	onfocus	208.81967258	216.3240647	204.6750738	11.6489909	64.9679618675	247.804572
26541	2020303_waat3_v_i2_r1_TD	2020303	Practice	waat3_v_i2_r1	210.2000601	63.01606455	1	41	TD	r1	i2	v	waat3	narrow_initial	narrow	3	postfocus	S13_T55333	3	13	Single	Level	nofocus	200.06115965	210.2564957	188.4006538	21.8558419	61.429203932	164.416701
26561	2020303_bui3_o1_i2_r1_TD	2020303	Practice	bui3_o1_i2_r1	202.394503	59.08736747	1	61	TD	r1	i2	o1	bui3	narrow_initial	narrow	4	postfocus	S13_T55333	3	13	Single	Level	nofocus	200.298734925	205.7258642	197.17474	8.55112419999998	64.4435566135	192.5423166
26581	2020303_hok3_o2_i2_r1_TD	2020303	Practice	hok3_o2_i2_r1	200.0661999	61.50027821	1	81	TD	r1	i2	o2	hok3	narrow_initial	narrow	5	postfocus	S13_T55333	3	13	Single	Level	nofocus	193.58453538	204.6586997	187.3210974	17.3376023	59.7918543575	181.1771665
26601	2020303_ceoi3_s1_i2_r1_TD	2020303	Practice	ceoi3_s1_i2_r1	230.6073115	60.08855269	1	1	TD	r1	i2	s1	ceoi3	narrow_initial	narrow	1	onfocus	S15_T33444	3	15	Single	Level	onfocus	230.54662636	243.9927272	224.7676252	19.225102	65.8107385065	252.8962585
26621	2020303_ceoi3_s2_i2_r1_TD	2020303	Practice	ceoi3_s2_i2_r1	226.5137506	58.65036408	1	21	TD	r1	i2	s2	ceoi3	narrow_initial	narrow	2	onfocus	S15_T33444	3	15	Single	Level	onfocus	226.45681192	231.8642626	217.0065012	14.8577614	65.4564325325	227.7603729
26641	2020303_caa4_v_i2_r1_TD	2020303	Practice	caa4_v_i2_r1	211.2015301	59.04735955	1	41	TD	r1	i2	v	caa4	narrow_initial	narrow	3	postfocus	S15_T33444	4	15	Single	Level	nofocus	185.20905031	211.2015301	168.6571777	42.5443524	56.9656956565	172.6633768
26661	2020303_ngau4_o1_i2_r1_TD	2020303	Practice	ngau4_o1_i2_r1	152.8441347	56.02596865	1	61	TD	r1	i2	o1	ngau4	narrow_initial	narrow	4	postfocus	S15_T33444	4	15	Single	Level	nofocus	155.799339058	177.2814592	94.24983646	83.03162274	57.194133516	288.8898095
26681	2020303_jau4_o2_i2_r1_TD	2020303	Practice	jau4_o2_i2_r1	174.2238324	59.99492823	1	81	TD	r1	i2	o2	jau4	narrow_initial	narrow	5	postfocus	S15_T33444	4	15	Single	Level	nofocus	170.85232309	180.6973687	166.9029509	13.7944178	57.3296056585	243.5071807
26701	2020303_ceoi3_s1_f3_r1_TD	2020303	Practice	ceoi3_s1_f3_r1	197.904902	58.4731606	1	1	TD	r1	f3	s1	ceoi3	contrastive_final	contrastive	1	prefocus	S15_T33444	3	15	Single	Level	nofocus	209.93813022	214.2907489	197.904902	16.3858469	66.0791296175	206.1939788
26721	2020303_ceoi3_s2_f3_r1_TD	2020303	Practice	ceoi3_s2_f3_r1	209.8627721	57.95131172	1	21	TD	r1	f3	s2	ceoi3	contrastive_final	contrastive	2	prefocus	S15_T33444	3	15	Single	Level	nofocus	209.241542675	215.3341108	203.9969724	11.3371384	64.237139266	170.2293868
26741	2020303_caa4_v_f3_r1_TD	2020303	Practice	caa4_v_f3_r1	216.6025923	59.11090383	1	41	TD	r1	f3	v	caa4	contrastive_final	contrastive	3	prefocus	S15_T33444	4	15	Single	Level	nofocus	159.050632145	216.6025923	107.547272	109.0553203	57.048708577	190.0023257
26761	2020303_ngau4_o1_f3_r1_TD	2020303	Practice	ngau4_o1_f3_r1	137.4466208	53.59493774	1	61	TD	r1	f3	o1	ngau4	contrastive_final	contrastive	4	onfocus	S15_T33444	4	15	Single	Level	onfocus	132.319623205	169.5087588	84.1406382	85.3681206	56.1812083305	238.6403196
26781	2020303_jau4_o2_f3_r1_TD	2020303	Practice	jau4_o2_f3_r1	89.80165654	57.97112776	1	81	TD	r1	f3	o2	jau4	contrastive_final	contrastive	5	onfocus	S15_T33444	4	15	Single	Level	onfocus	163.110264882	181.0757022	89.80165654	91.27404566	56.6609559165	251.7959952
26801	2020303_siu2_s1_f2_r1_TD	2020303	Practice	siu2_s1_f2_r1	213.7630194	59.88777604	1	1	TD	r1	f2	s1	siu2	narrow_final	narrow	1	prefocus	S14_T22444	2	14	Single	Rising	nofocus	247.833404785	270.8593326	213.7630194	57.0963132	63.6692339245	209.4757782
26821	2020303_gwong2_s2_f2_r1_TD	2020303	Practice	gwong2_s2_f2_r1	260.1078531	62.80297756	1	21	TD	r1	f2	s2	gwong2	narrow_final	narrow	2	prefocus	S14_T22444	2	14	Single	Rising	nofocus	241.37092308	260.1078531	224.6625434	35.4453097	61.6324072515	234.8628294
26841	2020303_cyun4_v_f2_r1_TD	2020303	Practice	cyun4_v_f2_r1	232.6774912	57.28290332	1	41	TD	r1	f2	v	cyun4	narrow_final	narrow	3	prefocus	S14_T22444	4	14	Single	Level	nofocus	198.356715955	232.6774912	187.3250167	45.3524745	59.123748548	140.9403418
26861	2020303_laam4_o1_f2_r1_TD	2020303	Practice	laam4_o1_f2_r1	187.6273533	57.09572987	1	61	TD	r1	f2	o1	laam4	narrow_final	narrow	4	onfocus	S14_T22444	4	14	Single	Level	onfocus	181.586771755	187.6273533	164.3186897	23.3086636	53.439377263	345.2013996
26881	2020303_kau4_o2_f2_r1_TD	2020303	Practice	kau4_o2_f2_r1	110.3557151	52.42371657	1	81	TD	r1	f2	o2	kau4	narrow_final	narrow	5	onfocus	S14_T22444	4	14	Single	Level	onfocus	109.3310990515	177.1950475	73.95019088	103.24485662	50.580158448	142.2522523
26901	2020303_ceoi3_s1_b2_r1_TD	2020303	Practice	ceoi3_s1_b2_r1	214.5189275	56.28873549	1	1	TD	r1	b2	s1	ceoi3	broad	broad	1	broadfocus	S15_T33444	3	15	Single	Level	broadfocus	232.781830205	241.9638637	214.5189275	27.4449362	62.2276667765	155.4290249
26921	2020303_ceoi3_s2_b2_r1_TD	2020303	Practice	ceoi3_s2_b2_r1	233.4578525	58.73056616	1	21	TD	r1	b2	s2	ceoi3	broad	broad	2	broadfocus	S15_T33444	3	15	Single	Level	broadfocus	231.24132814	235.2963519	218.5663295	16.7300224	64.2824473205	179.4605139
26941	2020303_caa4_v_b2_r1_TD	2020303	Practice	caa4_v_b2_r1	214.6146314	53.7916178	1	41	TD	r1	b2	v	caa4	broad	broad	3	broadfocus	S15_T33444	4	15	Single	Level	broadfocus	187.305774635	214.6146314	115.9852973	98.6293341	55.2921759845	209.8917759
26961	2020303_ngau4_o1_b2_r1_TD	2020303	Practice	ngau4_o1_b2_r1	113.1834806	48.79160185	1	61	TD	r1	b2	o1	ngau4	broad	broad	4	broadfocus	S15_T33444	4	15	Single	Level	broadfocus	122.744708925	157.0704355	112.6571691	44.4132664	54.5078272465	186.0208617
26981	2020303_jau4_o2_b2_r1_TD	2020303	Practice	jau4_o2_b2_r1	169.7380011	57.59841484	1	81	TD	r1	b2	o2	jau4	broad	broad	5	broadfocus	S15_T33444	4	15	Single	Level	broadfocus	174.85053741	199.0563757	164.9785144	34.0778613	56.0544526605	189.0618513
27001	2020303_wai5_s1_m2_r1_TD	2020303	Practice	wai5_s1_m2_r1	220.315153	49.3886823	1	1	TD	r1	m2	s1	wai5	narrow_medial	narrow	1	prefocus	S13_T55333	5	13	Single	Rising	nofocus	218.715717805	234.8943401	211.6574051	23.236935	63.396448882	329.323405
27021	2020303_wai5_s2_m2_r1_TD	2020303	Practice	wai5_s2_m2_r1	217.6026792	65.33300571	1	21	TD	r1	m2	s2	wai5	narrow_medial	narrow	2	prefocus	S13_T55333	5	13	Single	Rising	nofocus	220.794855835	226.689014	217.3452741	9.34373989999997	65.6149014145	215.6731846
27041	2020303_waat3_v_m2_r1_TD	2020303	Practice	waat3_v_m2_r1	226.9072666	62.57607028	1	41	TD	r1	m2	v	waat3	narrow_medial	narrow	3	onfocus	S13_T55333	3	13	Single	Level	onfocus	213.327401115	227.8700214	197.708708	30.1613134	62.62553416	179.1779331
27061	2020303_bui3_o1_m2_r1_TD	2020303	Practice	bui3_o1_m2_r1	215.2436215	56.84168414	1	61	TD	r1	m2	o1	bui3	narrow_medial	narrow	4	postfocus	S13_T55333	3	13	Single	Level	nofocus	207.404917705	216.546163	201.6369473	14.9092157	61.102115486	191.9318468
27081	2020303_hok3_o2_m2_r1_TD	2020303	Practice	hok3_o2_m2_r1	215.0588069	50.53737038	1	81	TD	r1	m2	o2	hok3	narrow_medial	narrow	5	postfocus	S13_T55333	3	13	Single	Level	nofocus	218.473532125	229.5737576	211.6242764	17.9494812	56.009017961	129.3575208
27101	2020303_siu2_s1_b2_r1_TD	2020303	Practice	siu2_s1_b2_r1	233.7130434	62.33447216	1	1	TD	r1	b2	s1	siu2	broad	broad	1	broadfocus	S14_T22444	2	14	Single	Rising	broadfocus	257.00499142	274.7782063	233.5996483	41.178558	66.389250472	183.7570237
27121	2020303_gwong2_s2_b2_r1_TD	2020303	Practice	gwong2_s2_b2_r1	262.598417	65.2724494	1	21	TD	r1	b2	s2	gwong2	broad	broad	2	broadfocus	S14_T22444	2	14	Single	Rising	broadfocus	267.289201785	300.0195424	239.9283283	60.0912141	64.2532956365	233.4077357
27141	2020303_cyun4_v_b2_r1_TD	2020303	Practice	cyun4_v_b2_r1	252.728023	65.03409167	1	41	TD	r1	b2	v	cyun4	broad	broad	3	broadfocus	S14_T22444	4	14	Single	Level	broadfocus	211.57147182	252.728023	188.4083432	64.3196798	65.7502117755	104.2894196
27161	2020303_laam4_o1_b2_r1_TD	2020303	Practice	laam4_o1_b2_r1	187.4950878	60.84767013	1	61	TD	r1	b2	o1	laam4	broad	broad	4	broadfocus	S14_T22444	4	14	Single	Level	broadfocus	177.8441282	187.4950878	172.414417	15.0806708	58.084686571	358.8101717
27181	2020303_kau4_o2_b2_r1_TD	2020303	Practice	kau4_o2_b2_r1	175.9440495	58.05700381	1	81	TD	r1	b2	o2	kau4	broad	broad	5	broadfocus	S14_T22444	4	14	Single	Level	broadfocus	179.49747699	209.8066693	171.2024852	38.6041841	55.7687277255	225.6989687
27201	2020303_wai5_s1_f2_r1_TD	2020303	Practice	wai5_s1_f2_r1	228.7286738	51.30831582	1	1	TD	r1	f2	s1	wai5	narrow_final	narrow	1	prefocus	S13_T55333	5	13	Single	Rising	nofocus	220.01316287	235.7636235	210.4870423	25.2765812	61.286167548	283.7708131
27221	2020303_wai5_s2_f2_r1_TD	2020303	Practice	wai5_s2_f2_r1	224.7214373	60.31162965	1	21	TD	r1	f2	s2	wai5	narrow_final	narrow	2	prefocus	S13_T55333	5	13	Single	Rising	nofocus	222.90423725	225.1533218	220.6011644	4.5521574	61.5034912645	290.1013469
27241	2020303_waat3_v_f2_r1_TD	2020303	Practice	waat3_v_f2_r1	223.0352046	60.75085971	1	41	TD	r1	f2	v	waat3	narrow_final	narrow	3	prefocus	S13_T55333	3	13	Single	Level	nofocus	200.135758875	223.0352046	186.3425583	36.6926463	58.440542296	219.7585856
27261	2020303_bui3_o1_f2_r1_TD	2020303	Practice	bui3_o1_f2_r1	203.2381002	58.93134279	1	61	TD	r1	f2	o1	bui3	narrow_final	narrow	4	onfocus	S13_T55333	3	13	Single	Level	onfocus	196.326183875	204.0118491	186.0304298	17.9814193	61.0648393835	213.0501617
27281	2020303_hok3_o2_f2_r1_TD	2020303	Practice	hok3_o2_f2_r1	187.1550606	55.54249494	1	81	TD	r1	f2	o2	hok3	narrow_final	narrow	5	onfocus	S13_T55333	3	13	Single	Level	onfocus	193.160360525	213.1569688	187.1550606	26.0019082	56.777822457	151.7022878
27301	2020303_ceoi3_s1_b1_r3_TD	2020303	Practice	ceoi3_s1_b1_r3	233.3259916	57.53852148	1	1	TD	r3	b1	s1	ceoi3	baseline_follow	baseline	1	baseline	S15_T33444	3	15	Single	Level	baseline	238.079991435	247.9674313	229.4636927	18.5037386	65.8151524055	208.0251458
27321	2020303_ceoi3_s2_b1_r3_TD	2020303	Practice	ceoi3_s2_b1_r3	232.6288969	60.34573828	1	21	TD	r3	b1	s2	ceoi3	baseline_follow	baseline	2	baseline	S15_T33444	3	15	Single	Level	baseline	225.24128384	235.245445	214.6805279	20.5649171	65.634824881	179.8714249
27341	2020303_caa4_v_b1_r3_TD	2020303	Practice	caa4_v_b1_r3	209.767072	57.45430747	1	41	TD	r3	b1	v	caa4	baseline_follow	baseline	3	baseline	S15_T33444	4	15	Single	Level	baseline	185.24822922	209.767072	171.6374174	38.1296546	57.2017787425	195.0363153
27361	2020303_ngau4_o1_b1_r3_TD	2020303	Practice	ngau4_o1_b1_r3	175.1391064	54.54648367	1	61	TD	r3	b1	o1	ngau4	baseline_follow	baseline	4	baseline	S15_T33444	4	15	Single	Level	baseline	180.875597705	190.2612464	171.9572344	18.304012	59.9348373805	292.0094139
27381	2020303_jau4_o2_b1_r3_TD	2020303	Practice	jau4_o2_b1_r3	189.2301664	61.24439705	1	81	TD	r3	b1	o2	jau4	baseline_follow	baseline	5	baseline	S15_T33444	4	15	Single	Level	baseline	179.313743095	189.7855991	166.946489	22.8391101	58.173227814	234.1526501
27401	2020303_siu2_s1_b1_r3_TD	2020303	Practice	siu2_s1_b1_r3	205.6127247	65.52182329	1	1	TD	r3	b1	s1	siu2	baseline_follow	baseline	1	baseline	S14_T22444	2	14	Single	Rising	baseline	242.896916205	280.6517476	205.6127247	75.0390229	69.325232371	226.1542923
27421	2020303_gwong2_s2_b1_r3_TD	2020303	Practice	gwong2_s2_b1_r3	253.3216191	69.36629996	1	21	TD	r3	b1	s2	gwong2	baseline_follow	baseline	2	baseline	S14_T22444	2	14	Single	Rising	baseline	235.55687713	275.8645919	206.6011137	69.2634782	66.573653547	270.7390229
27441	2020303_cyun4_v_b1_r3_TD	2020303	Practice	cyun4_v_b1_r3	228.8962258	58.26024263	1	41	TD	r3	b1	v	cyun4	baseline_follow	baseline	3	baseline	S14_T22444	4	14	Single	Level	baseline	183.93590545	228.8962258	167.4237476	61.4724782	61.7195168035	235.4280045
27461	2020303_laam4_o1_b1_r3_TD	2020303	Practice	laam4_o1_b1_r3	167.3764054	58.59384391	1	61	TD	r3	b1	o1	laam4	baseline_follow	baseline	4	baseline	S14_T22444	4	14	Single	Level	baseline	160.55180996	171.3129757	154.6186541	16.6943216	56.6103964755	304.7074581
27481	2020303_kau4_o2_b1_r3_TD	2020303	Practice	kau4_o2_b1_r3	178.1808304	56.2166591	1	81	TD	r3	b1	o2	kau4	baseline_follow	baseline	5	baseline	S14_T22444	4	14	Single	Level	baseline	167.38495992	206.5709966	156.2380676	50.332929	55.681416866	199.5450353
27501	2020303_wai5_s1_b1_r3_TD	2020303	Practice	wai5_s1_b1_r3	230.652035	50.8814267	1	1	TD	r3	b1	s1	wai5	baseline_follow	baseline	1	baseline	S13_T55333	5	13	Single	Rising	baseline	218.93093267	245.2193965	203.0210845	42.198312	65.6862892745	320.7007423
27521	2020303_wai5_s2_b1_r3_TD	2020303	Practice	wai5_s2_b1_r3	223.7023041	64.09965062	1	21	TD	r3	b1	s2	wai5	baseline_follow	baseline	2	baseline	S13_T55333	5	13	Single	Rising	baseline	220.17898686	233.90707	212.3206981	21.5863719	66.144729657	320.5850592
27541	2020303_waat3_v_b1_r3_TD	2020303	Practice	waat3_v_b1_r3	233.9736552	62.55597537	1	41	TD	r3	b1	v	waat3	baseline_follow	baseline	3	baseline	S13_T55333	3	13	Single	Level	baseline	218.50770168	234.56874	201.4256002	33.1431398	63.0717044005	220.1134792
27561	2020303_bui3_o1_b1_r3_TD	2020303	Practice	bui3_o1_b1_r3	219.5851779	56.76399298	1	61	TD	r3	b1	o1	bui3	baseline_follow	baseline	4	baseline	S13_T55333	3	13	Single	Level	baseline	215.50891104	223.8202961	207.9343506	15.8859455	66.4070201065	223.065717
27581	2020303_hok3_o2_b1_r3_TD	2020303	Practice	hok3_o2_b1_r3	210.3317577	57.56133248	1	81	TD	r3	b1	o2	hok3	baseline_follow	baseline	5	baseline	S13_T55333	3	13	Single	Level	baseline	207.389297985	214.9203148	200.2681948	14.65212	59.8597368655	171.3255901
27601	2020303_siu2_s1_b1_r4_TD	2020303	Practice	siu2_s1_b1_r4	234.5867599	59.97667086	1	1	TD	r4	b1	s1	siu2	baseline_follow	baseline	1	baseline	S14_T22444	2	14	Single	Rising	baseline	260.58068229	299.2101955	234.5867599	64.6234356	67.6501716145	275.8926601
27621	2020303_gwong2_s2_b1_r4_TD	2020303	Practice	gwong2_s2_b1_r4	278.8473331	65.9002111	1	21	TD	r4	b1	s2	gwong2	baseline_follow	baseline	2	baseline	S14_T22444	2	14	Single	Rising	baseline	274.16076119	331.1275463	232.9619389	98.1656074	66.0798428135	300.2154965
27641	2020303_cyun4_v_b1_r4_TD	2020303	Practice	cyun4_v_b1_r4	271.6468365	61.2313062	1	41	TD	r4	b1	v	cyun4	baseline_follow	baseline	3	baseline	S14_T22444	4	14	Single	Level	baseline	221.80203463	271.6468365	193.7612707	77.8855658	66.089141337	217.990862
27661	2020303_laam4_o1_b1_r4_TD	2020303	Practice	laam4_o1_b1_r4	193.149178	62.8151001	1	61	TD	r4	b1	o1	laam4	baseline_follow	baseline	4	baseline	S14_T22444	4	14	Single	Level	baseline	189.58395277	196.3726199	181.7949445	14.5776754	60.771017527	425.9384486
27681	2020303_kau4_o2_b1_r4_TD	2020303	Practice	kau4_o2_b1_r4	192.5116915	52.83027346	1	81	TD	r4	b1	o2	kau4	baseline_follow	baseline	5	baseline	S14_T22444	4	14	Single	Level	baseline	186.25501701	198.9192878	175.1355152	23.7837726	55.3475986285	287.1188686
27701	2020303_ceoi3_s1_b1_r4_TD	2020303	Practice	ceoi3_s1_b1_r4	225.5328431	62.51224914	1	1	TD	r4	b1	s1	ceoi3	baseline_follow	baseline	1	baseline	S15_T33444	3	15	Single	Level	baseline	265.966389475	274.4085411	225.5328431	48.875698	69.237915553	203.7972681
27721	2020303_ceoi3_s2_b1_r4_TD	2020303	Practice	ceoi3_s2_b1_r4	259.0124956	63.51793492	1	21	TD	r4	b1	s2	ceoi3	baseline_follow	baseline	2	baseline	S15_T33444	3	15	Single	Level	baseline	254.380401265	267.8402982	229.5691898	38.2711084	68.2301417145	226.0578915
27741	2020303_caa4_v_b1_r4_TD	2020303	Practice	caa4_v_b1_r4	215.3440728	59.16643815	1	41	TD	r4	b1	v	caa4	baseline_follow	baseline	3	baseline	S15_T33444	4	15	Single	Level	baseline	192.91616588	215.3440728	172.5260483	42.8180245	59.689290907	295.5245752
27761	2020303_ngau4_o1_b1_r4_TD	2020303	Practice	ngau4_o1_b1_r4	170.6831645	57.09543977	1	61	TD	r4	b1	o1	ngau4	baseline_follow	baseline	4	baseline	S15_T33444	4	15	Single	Level	baseline	180.756349075	184.8584812	170.6831645	14.1753167	60.705744673	256.005543
27781	2020303_jau4_o2_b1_r4_TD	2020303	Practice	jau4_o2_b1_r4	183.3763577	63.40955881	1	81	TD	r4	b1	o2	jau4	baseline_follow	baseline	5	baseline	S15_T33444	4	15	Single	Level	baseline	176.017193415	189.38829	166.4608233	22.9274667	57.8609412605	333.3760358
27801	2020303_wai5_s1_b1_r4_TD	2020303	Practice	wai5_s1_b1_r4	216.474196	52.1842828	1	1	TD	r4	b1	s1	wai5	baseline_follow	baseline	1	baseline	S13_T55333	5	13	Single	Rising	baseline	220.56024441	230.4187558	210.6422675	19.7764883	64.7783827405	301.1737459
27821	2020303_wai5_s2_b1_r4_TD	2020303	Practice	wai5_s2_b1_r4	222.1112259	62.22224928	1	21	TD	r4	b1	s2	wai5	baseline_follow	baseline	2	baseline	S13_T55333	5	13	Single	Rising	baseline	213.02660762	222.1112259	203.4414605	18.6697654	65.86982956	308.1288716
27841	2020303_waat3_v_b1_r4_TD	2020303	Practice	waat3_v_b1_r4	220.54983	61.83278602	1	41	TD	r4	b1	v	waat3	baseline_follow	baseline	3	baseline	S13_T55333	3	13	Single	Level	baseline	209.631269575	223.9293197	189.1033407	34.825979	63.289291933	214.8631117
27861	2020303_bui3_o1_b1_r4_TD	2020303	Practice	bui3_o1_b1_r4	207.0498924	59.54348161	1	61	TD	r4	b1	o1	bui3	baseline_follow	baseline	4	baseline	S13_T55333	3	13	Single	Level	baseline	211.164027215	217.4864024	206.368006	11.1183964	66.9883931695	229.3937603
27881	2020303_hok3_o2_b1_r4_TD	2020303	Practice	hok3_o2_b1_r4	204.9056615	59.51760606	1	81	TD	r4	b1	o2	hok3	baseline_follow	baseline	5	baseline	S13_T55333	3	13	Single	Level	baseline	197.08854891	219.8783368	185.638092	34.2402448	61.0590801845	168.7518073
27901	2020303_ceoi3_s1_m3_r2_TD	2020303	Practice	ceoi3_s1_m3_r2	243.0998011	59.14042566	1	1	TD	r2	m3	s1	ceoi3	contrastive_medial	contrastive	1	prefocus	S15_T33444	3	15	Single	Level	nofocus	257.010316015	267.4647728	243.0998011	24.3649717	63.98290068	153.0451453
27921	2020303_ceoi3_s2_m3_r2_TD	2020303	Practice	ceoi3_s2_m3_r2	258.310377	59.15351955	1	21	TD	r2	m3	s2	ceoi3	contrastive_medial	contrastive	2	prefocus	S15_T33444	3	15	Single	Level	nofocus	246.88118246	259.2493449	231.475301	27.7740439	62.450976942	152.320075
27941	2020303_caa4_v_m3_r2_TD	2020303	Practice	caa4_v_m3_r2	221.8197848	56.11572601	1	41	TD	r2	m3	v	caa4	contrastive_medial	contrastive	3	onfocus	S15_T33444	4	15	Single	Level	onfocus	199.358898655	221.8197848	192.1586191	29.6611657	53.8924266075	158.9349131
27961	2020303_ngau4_o1_m3_r2_TD	2020303	Practice	ngau4_o1_m3_r2	200.4911028	51.46905862	1	61	TD	r2	m3	o1	ngau4	contrastive_medial	contrastive	4	postfocus	S15_T33444	4	15	Single	Level	nofocus	179.56303209	200.4911028	147.332008	53.1590948	55.972074463	267.4371693
27981	2020303_jau4_o2_m3_r2_TD	2020303	Practice	jau4_o2_m3_r2	185.2195173	57.6126632	1	81	TD	r2	m3	o2	jau4	contrastive_medial	contrastive	5	postfocus	S15_T33444	4	15	Single	Level	nofocus	183.085395955	204.8573036	178.020349	26.8369546	54.993640772	336.3289726
28001	2020303_wai5_s1_f3_r2_TD	2020303	Practice	wai5_s1_f3_r2	232.5822595	51.19681273	1	1	TD	r2	f3	s1	wai5	contrastive_final	contrastive	1	prefocus	S13_T55333	5	13	Single	Rising	nofocus	234.488300305	246.9207767	224.2269375	22.6938392	62.6880192515	253.5243278
28021	2020303_wai5_s2_f3_r2_TD	2020303	Practice	wai5_s2_f3_r2	234.6051753	62.5828796	1	21	TD	r2	f3	s2	wai5	contrastive_final	contrastive	2	prefocus	S13_T55333	5	13	Single	Rising	nofocus	224.31576498	234.6051753	220.5672017	14.0379736	64.88988835	181.0266897
28041	2020303_waat3_v_f3_r2_TD	2020303	Practice	waat3_v_f3_r2	227.3477548	64.09498916	1	41	TD	r2	f3	v	waat3	contrastive_final	contrastive	3	prefocus	S13_T55333	3	13	Single	Level	nofocus	222.145690405	228.510129	210.9229087	17.5872203	62.8475279675	234.0769871
28061	2020303_bui3_o1_f3_r2_TD	2020303	Practice	bui3_o1_f3_r2	215.198479	57.98238978	1	61	TD	r2	f3	o1	bui3	contrastive_final	contrastive	4	onfocus	S13_T55333	3	13	Single	Level	onfocus	214.2772319	217.5467901	211.0450054	6.5017847	64.2304084525	189.8860403
28081	2020303_hok3_o2_f3_r2_TD	2020303	Practice	hok3_o2_f3_r2	210.2123571	59.21429835	1	81	TD	r2	f3	o2	hok3	contrastive_final	contrastive	5	onfocus	S13_T55333	3	13	Single	Level	onfocus	204.925463135	223.868164	198.6284381	25.2397259	59.5640551265	154.7026959
28101	2020303_siu2_s1_f2_r2_TD	2020303	Practice	siu2_s1_f2_r2	238.3705303	58.95993794	1	1	TD	r2	f2	s1	siu2	narrow_final	narrow	1	prefocus	S14_T22444	2	14	Single	Rising	nofocus	274.54361787	304.4910387	238.3705303	66.1205084	64.957771488	179.4652509
28121	2020303_gwong2_s2_f2_r2_TD	2020303	Practice	gwong2_s2_f2_r2	287.7431091	64.92822761	1	21	TD	r2	f2	s2	gwong2	narrow_final	narrow	2	prefocus	S14_T22444	2	14	Single	Rising	nofocus	262.85318602	297.2353959	234.5035628	62.7318331	64.6254821925	218.0378619
28141	2020303_cyun4_v_f2_r2_TD	2020303	Practice	cyun4_v_f2_r2	255.4457637	61.66069432	1	41	TD	r2	f2	v	cyun4	narrow_final	narrow	3	prefocus	S14_T22444	4	14	Single	Level	nofocus	202.844240085	255.4457637	185.5385217	69.907242	64.232747994	169.0306874
28161	2020303_laam4_o1_f2_r2_TD	2020303	Practice	laam4_o1_f2_r2	185.1358015	60.85266851	1	61	TD	r2	f2	o1	laam4	narrow_final	narrow	4	onfocus	S14_T22444	4	14	Single	Level	onfocus	142.712776936	185.1358015	91.74043071	93.39537079	56.964799907	293.8352435
28181	2020303_kau4_o2_f2_r2_TD	2020303	Practice	kau4_o2_f2_r2	151.745121	56.10600544	1	81	TD	r2	f2	o2	kau4	narrow_final	narrow	5	onfocus	S14_T22444	4	14	Single	Level	onfocus	121.1986784415	163.4456563	95.69975166	67.74590464	54.4252263985	151.1929001
28201	2020303_siu2_s1_m3_r2_TD	2020303	Practice	siu2_s1_m3_r2	175.3515356	59.5065989	1	1	TD	r2	m3	s1	siu2	contrastive_medial	contrastive	1	prefocus	S14_T22444	2	14	Single	Rising	nofocus	237.703633605	282.2899569	175.3515356	106.9384213	64.054731662	206.061897
28221	2020303_gwong2_s2_m3_r2_TD	2020303	Practice	gwong2_s2_m3_r2	264.8284337	64.30494143	1	21	TD	r2	m3	s2	gwong2	contrastive_medial	contrastive	2	prefocus	S14_T22444	2	14	Single	Rising	nofocus	253.943582445	298.2928799	220.9416055	77.3512744	63.795071685	250.713026
28241	2020303_cyun4_v_m3_r2_TD	2020303	Practice	cyun4_v_m3_r2	243.9848181	59.10740962	1	41	TD	r2	m3	v	cyun4	contrastive_medial	contrastive	3	onfocus	S14_T22444	4	14	Single	Level	onfocus	195.608234285	243.9848181	175.1274327	68.8573854	61.4807432205	221.0485429
28261	2020303_laam4_o1_m3_r2_TD	2020303	Practice	laam4_o1_m3_r2	177.0710233	56.92370473	1	61	TD	r2	m3	o1	laam4	contrastive_medial	contrastive	4	postfocus	S14_T22444	4	14	Single	Level	nofocus	146.372817053	177.0710233	91.43507748	85.63594582	55.2295494615	318.2525874
28281	2020303_kau4_o2_m3_r2_TD	2020303	Practice	kau4_o2_m3_r2	176.2490391	55.6662613	1	81	TD	r2	m3	o2	kau4	contrastive_medial	contrastive	5	postfocus	S14_T22444	4	14	Single	Level	nofocus	127.5998100375	177.6200743	83.26929851	94.35077579	54.109569491	256.308579
28301	2020303_wai5_s1_b2_r2_TD	2020303	Practice	wai5_s1_b2_r2	182.6420899	44.47290364	1	1	TD	r2	b2	s1	wai5	broad	broad	1	broadfocus	S13_T55333	5	13	Single	Rising	broadfocus	229.54277841	257.3682287	182.6420899	74.7261388	58.5092700585	355.8460527
28321	2020303_wai5_s2_b2_r2_TD	2020303	Practice	wai5_s2_b2_r2	243.586805	55.99915964	1	21	TD	r2	b2	s2	wai5	broad	broad	2	broadfocus	S13_T55333	5	13	Single	Rising	broadfocus	232.65601813	249.4193937	216.8784028	32.5409909	58.366452947	243.2561358
28341	2020303_waat3_v_b2_r2_TD	2020303	Practice	waat3_v_b2_r2	248.4695418	53.33547863	1	41	TD	r2	b2	v	waat3	broad	broad	3	broadfocus	S13_T55333	3	13	Single	Level	broadfocus	223.73180874	248.4695418	199.1425361	49.3270057	57.8915034765	183.8447972
28361	2020303_bui3_o1_b2_r2_TD	2020303	Practice	bui3_o1_b2_r2	212.4906191	55.09155729	1	61	TD	r2	b2	o1	bui3	broad	broad	4	broadfocus	S13_T55333	3	13	Single	Level	broadfocus	213.126625975	216.5577794	210.6610435	5.89673589999998	60.4081226845	176.420473
28381	2020303_hok3_o2_b2_r2_TD	2020303	Practice	hok3_o2_b2_r2	210.2605325	54.92816415	1	81	TD	r2	b2	o2	hok3	broad	broad	5	broadfocus	S13_T55333	3	13	Single	Level	broadfocus	201.09337847	218.167591	193.3439167	24.8236743	54.7013499525	158.3196334
28401	2020303_wai5_s1_i2_r2_TD	2020303	Practice	wai5_s1_i2_r2	225.3589109	48.31614758	1	1	TD	r2	i2	s1	wai5	narrow_initial	narrow	1	onfocus	S13_T55333	5	13	Single	Rising	onfocus	214.914159255	229.8664287	202.8624107	27.004018	62.9852622505	354.2575079
28421	2020303_wai5_s2_i2_r2_TD	2020303	Practice	wai5_s2_i2_r2	224.73891	62.49132087	1	21	TD	r2	i2	s2	wai5	narrow_initial	narrow	2	onfocus	S13_T55333	5	13	Single	Rising	onfocus	211.470006005	224.73891	200.2202285	24.5186815	63.592356068	282.4257563
28441	2020303_waat3_v_i2_r2_TD	2020303	Practice	waat3_v_i2_r2	220.7581864	59.89647227	1	41	TD	r2	i2	v	waat3	narrow_initial	narrow	3	postfocus	S13_T55333	3	13	Single	Level	nofocus	197.81592975	220.7581864	183.7254535	37.0327329	59.441833446	204.0479738
28461	2020303_bui3_o1_i2_r2_TD	2020303	Practice	bui3_o1_i2_r2	206.5910726	57.24168846	1	61	TD	r2	i2	o1	bui3	narrow_initial	narrow	4	postfocus	S13_T55333	3	13	Single	Level	nofocus	202.450817295	213.1104056	196.1750531	16.9353525	60.758118653	235.5222978
28481	2020303_hok3_o2_i2_r2_TD	2020303	Practice	hok3_o2_i2_r2	204.5804008	53.69192453	1	81	TD	r2	i2	o2	hok3	narrow_initial	narrow	5	postfocus	S13_T55333	3	13	Single	Level	nofocus	203.60812388	226.6185708	198.0834657	28.5351051	53.1136859895	178.9221466
28501	2020303_ceoi3_s1_f2_r2_TD	2020303	Practice	ceoi3_s1_f2_r2	241.1883014	58.85736892	1	1	TD	r2	f2	s1	ceoi3	narrow_final	narrow	1	prefocus	S15_T33444	3	15	Single	Level	nofocus	246.31291511	253.968974	241.0826701	12.8863039	64.983143205	151.4448151
28521	2020303_ceoi3_s2_f2_r2_TD	2020303	Practice	ceoi3_s2_f2_r2	242.102953	55.32817695	1	21	TD	r2	f2	s2	ceoi3	narrow_final	narrow	2	prefocus	S15_T33444	3	15	Single	Level	nofocus	239.292338535	245.142094	230.9967054	14.1453886	62.180402041	182.0752732
28541	2020303_caa4_v_f2_r2_TD	2020303	Practice	caa4_v_f2_r2	219.8383823	55.91447272	1	41	TD	r2	f2	v	caa4	narrow_final	narrow	3	prefocus	S15_T33444	4	15	Single	Level	nofocus	191.236002695	219.8383823	177.7783147	42.0600676	54.5861069485	172.3884949
28561	2020303_ngau4_o1_f2_r2_TD	2020303	Practice	ngau4_o1_f2_r2	174.850793	54.49610316	1	61	TD	r2	f2	o1	ngau4	narrow_final	narrow	4	onfocus	S15_T33444	4	15	Single	Level	onfocus	182.432598135	193.5690062	174.850793	18.7182132	57.7563156825	214.7557499
28581	2020303_jau4_o2_f2_r2_TD	2020303	Practice	jau4_o2_f2_r2	179.4077208	57.51985829	1	81	TD	r2	f2	o2	jau4	narrow_final	narrow	5	onfocus	S15_T33444	4	15	Single	Level	onfocus	161.717131485	209.5775425	103.5189639	106.0585786	53.9393417945	297.4338624
28601	2020303_ceoi3_s1_f3_r2_TD	2020303	Practice	ceoi3_s1_f3_r2	225.9733291	58.05845465	1	1	TD	r2	f3	s1	ceoi3	contrastive_final	contrastive	1	prefocus	S15_T33444	3	15	Single	Level	nofocus	233.26663108	238.9206703	225.9733291	12.9473412	64.3831856685	189.4544443
28621	2020303_ceoi3_s2_f3_r2_TD	2020303	Practice	ceoi3_s2_f3_r2	228.7432443	59.33468641	1	21	TD	r2	f3	s2	ceoi3	contrastive_final	contrastive	2	prefocus	S15_T33444	3	15	Single	Level	nofocus	223.797933805	228.7432443	211.984411	16.7588333	63.2349837625	176.7362904
28641	2020303_caa4_v_f3_r2_TD	2020303	Practice	caa4_v_f3_r2	204.378163	56.51338273	1	41	TD	r2	f3	v	caa4	contrastive_final	contrastive	3	prefocus	S15_T33444	4	15	Single	Level	nofocus	167.942010355	204.378163	124.0126997	80.3654633	53.135907817	223.4125015
28661	2020303_ngau4_o1_f3_r2_TD	2020303	Practice	ngau4_o1_f3_r2	158.0698624	51.05606131	1	61	TD	r2	f3	o1	ngau4	contrastive_final	contrastive	4	onfocus	S15_T33444	4	15	Single	Level	onfocus	178.400643995	182.9713544	158.0698624	24.901492	57.010147259	254.9435493
28681	2020303_jau4_o2_f3_r2_TD	2020303	Practice	jau4_o2_f3_r2	178.7313694	56.67332321	1	81	TD	r2	f3	o2	jau4	contrastive_final	contrastive	5	onfocus	S15_T33444	4	15	Single	Level	onfocus	131.410624633	178.7313694	94.50348265	84.22788675	51.810095662	277.0138574
28701	2020303_siu2_s1_b2_r2_TD	2020303	Practice	siu2_s1_b2_r2	181.1139143	58.52426853	1	1	TD	r2	b2	s1	siu2	broad	broad	1	broadfocus	S14_T22444	2	14	Single	Rising	broadfocus	254.920898875	295.8753979	181.1139143	114.7614836	62.2473329155	221.1655329
28721	2020303_gwong2_s2_b2_r2_TD	2020303	Practice	gwong2_s2_b2_r2	257.196051	58.23335313	1	21	TD	r2	b2	s2	gwong2	broad	broad	2	broadfocus	S14_T22444	2	14	Single	Rising	broadfocus	252.41119332	292.9947077	222.0120472	70.9826605	58.831970402	218.8129104
28741	2020303_cyun4_v_b2_r2_TD	2020303	Practice	cyun4_v_b2_r2	243.2650783	55.2070966	1	41	TD	r2	b2	v	cyun4	broad	broad	3	broadfocus	S14_T22444	4	14	Single	Level	broadfocus	186.308974375	243.2650783	172.5986371	70.6664412	56.4937045635	200.8642739
28761	2020303_laam4_o1_b2_r2_TD	2020303	Practice	laam4_o1_b2_r2	179.0887748	54.7877413	1	61	TD	r2	b2	o1	laam4	broad	broad	4	broadfocus	S14_T22444	4	14	Single	Level	broadfocus	166.839587655	179.0887748	158.5758732	20.5129016	53.4120987915	322.0398854
28781	2020303_kau4_o2_b2_r2_TD	2020303	Practice	kau4_o2_b2_r2	174.9185172	54.81566849	1	81	TD	r2	b2	o2	kau4	broad	broad	5	broadfocus	S14_T22444	4	14	Single	Level	broadfocus	169.36831557	220.706979	160.5533218	60.1536572	52.111849387	225.0806733
28801	2020303_siu2_s1_m2_r2_TD	2020303	Practice	siu2_s1_m2_r2	268.3533899	55.29788246	1	1	TD	r2	m2	s1	siu2	narrow_medial	narrow	1	prefocus	S14_T22444	2	14	Single	Rising	nofocus	264.47283818	284.7979969	236.1060289	48.691968	60.291239707	195.9055634
28821	2020303_gwong2_s2_m2_r2_TD	2020303	Practice	gwong2_s2_m2_r2	279.114709	53.84905368	1	21	TD	r2	m2	s2	gwong2	narrow_medial	narrow	2	prefocus	S14_T22444	2	14	Single	Rising	nofocus	266.928245015	296.2342226	243.3046638	52.9295588	59.464523003	297.6929537
28841	2020303_cyun4_v_m2_r2_TD	2020303	Practice	cyun4_v_m2_r2	244.5160698	58.57093548	1	41	TD	r2	m2	v	cyun4	narrow_medial	narrow	3	onfocus	S14_T22444	4	14	Single	Level	onfocus	194.550913155	244.5160698	168.1257294	76.3903404	60.387109832	196.2099911
28861	2020303_laam4_o1_m2_r2_TD	2020303	Practice	laam4_o1_m2_r2	167.8572772	56.27192693	1	61	TD	r2	m2	o1	laam4	narrow_medial	narrow	4	postfocus	S14_T22444	4	14	Single	Level	nofocus	162.872685235	170.1067368	158.2651257	11.8416111	53.3753032935	379.4561063
28881	2020303_kau4_o2_m2_r2_TD	2020303	Practice	kau4_o2_m2_r2	173.2857921	52.87730003	1	81	TD	r2	m2	o2	kau4	narrow_medial	narrow	5	postfocus	S14_T22444	4	14	Single	Level	nofocus	164.49905595	180.2052561	157.0269497	23.1783064	52.1550309755	262.6185077
28901	2020303_ceoi3_s1_b2_r2_TD	2020303	Practice	ceoi3_s1_b2_r2	230.412382	55.45432855	1	1	TD	r2	b2	s1	ceoi3	broad	broad	1	broadfocus	S15_T33444	3	15	Single	Level	broadfocus	250.74737646	265.4957358	230.412382	35.0833538	63.169235468	295.5839002
28921	2020303_ceoi3_s2_b2_r2_TD	2020303	Practice	ceoi3_s2_b2_r2	263.1757278	53.65888303	1	21	TD	r2	b2	s2	ceoi3	broad	broad	2	broadfocus	S15_T33444	3	15	Single	Level	broadfocus	248.305691315	266.763572	223.9003647	42.8632073	60.0828335165	162.4382279
28941	2020303_caa4_v_b2_r2_TD	2020303	Practice	caa4_v_b2_r2	203.8830666	50.6498069	1	41	TD	r2	b2	v	caa4	broad	broad	3	broadfocus	S15_T33444	4	15	Single	Level	broadfocus	178.55872137	203.8830666	144.4783396	59.404727	47.9560475995	185.3415533
28961	2020303_ngau4_o1_b2_r2_TD	2020303	Practice	ngau4_o1_b2_r2	120.7389037	49.00161602	1	61	TD	r2	b2	o1	ngau4	broad	broad	4	broadfocus	S15_T33444	4	15	Single	Level	broadfocus	153.4132478095	174.3049819	99.04045409	75.26452781	54.522456635	220.1946955
28981	2020303_jau4_o2_b2_r2_TD	2020303	Practice	jau4_o2_b2_r2	171.1965763	55.52218377	1	81	TD	r2	b2	o2	jau4	broad	broad	5	broadfocus	S15_T33444	4	15	Single	Level	broadfocus	171.63496388	182.1611225	166.0466877	16.1144348	53.814326089	294.2504409
29001	2020303_siu2_s1_i2_r2_TD	2020303	Practice	siu2_s1_i2_r2	207.3884941	56.56808548	1	1	TD	r2	i2	s1	siu2	narrow_initial	narrow	1	onfocus	S14_T22444	2	14	Single	Rising	onfocus	260.85613717	304.6642516	207.3884941	97.2757575	61.816715358	206.0090703
29021	2020303_gwong2_s2_i2_r2_TD	2020303	Practice	gwong2_s2_i2_r2	272.8800922	63.27047552	1	21	TD	r2	i2	s2	gwong2	narrow_initial	narrow	2	onfocus	S14_T22444	2	14	Single	Rising	onfocus	248.99991545	277.3734099	224.0168641	53.3565458	61.516226123	228.3934724
29041	2020303_cyun4_v_i2_r2_TD	2020303	Practice	cyun4_v_i2_r2	241.1330884	54.3357442	1	41	TD	r2	i2	v	cyun4	narrow_initial	narrow	3	postfocus	S14_T22444	4	14	Single	Level	nofocus	205.196675015	241.1330884	181.5875144	59.545574	57.941687407	156.0163382
29061	2020303_laam4_o1_i2_r2_TD	2020303	Practice	laam4_o1_i2_r2	181.1720953	55.83055028	1	61	TD	r2	i2	o1	laam4	narrow_initial	narrow	4	postfocus	S14_T22444	4	14	Single	Level	nofocus	157.954694705	190.1015258	108.0186004	82.0829254	51.937103543	279.6457594
29081	2020303_kau4_o2_i2_r2_TD	2020303	Practice	kau4_o2_i2_r2	207.9950174	55.01720385	1	81	TD	r2	i2	o2	kau4	narrow_initial	narrow	5	postfocus	S14_T22444	4	14	Single	Level	nofocus	184.36444073	207.9950174	169.3073112	38.6877062	52.631465264	164.5127956
29101	2020303_ceoi3_s1_m2_r2_TD	2020303	Practice	ceoi3_s1_m2_r2	236.2613005	63.80619448	1	1	TD	r2	m2	s1	ceoi3	narrow_medial	narrow	1	prefocus	S15_T33444	3	15	Single	Level	nofocus	253.970593395	263.0357359	236.2613005	26.7744354	69.1135950595	153.7067744
29121	2020303_ceoi3_s2_m2_r2_TD	2020303	Practice	ceoi3_s2_m2_r2	240.9130742	66.63826166	1	21	TD	r2	m2	s2	ceoi3	narrow_medial	narrow	2	prefocus	S15_T33444	3	15	Single	Level	nofocus	237.94460031	245.466137	218.614801	26.851336	70.6685098345	200.1042004
29141	2020303_caa4_v_m2_r2_TD	2020303	Practice	caa4_v_m2_r2	205.5934476	65.06072505	1	41	TD	r2	m2	v	caa4	narrow_medial	narrow	3	onfocus	S15_T33444	4	15	Single	Level	onfocus	182.97424638	205.5934476	153.0288019	52.5646457	61.812810482	204.7499948
29161	2020303_ngau4_o1_m2_r2_TD	2020303	Practice	ngau4_o1_m2_r2	142.5788652	58.14768318	1	61	TD	r2	m2	o1	ngau4	narrow_medial	narrow	4	postfocus	S15_T33444	4	15	Single	Level	nofocus	163.09785266	172.503836	140.1716818	32.3321542	60.6801383115	192.5017577
29181	2020303_jau4_o2_m2_r2_TD	2020303	Practice	jau4_o2_m2_r2	169.5523191	60.42476961	1	81	TD	r2	m2	o2	jau4	narrow_medial	narrow	5	postfocus	S15_T33444	4	15	Single	Level	nofocus	146.363651888	172.3287477	95.81542693	76.51332077	59.5358147365	257.3531026
29201	2020303_ceoi3_s1_i2_r2_TD	2020303	Practice	ceoi3_s1_i2_r2	204.0686644	61.76900254	1	1	TD	r2	i2	s1	ceoi3	narrow_initial	narrow	1	onfocus	S15_T33444	3	15	Single	Level	onfocus	238.63374598	252.670457	204.0686644	48.6017926	66.749821598	121.3855127
29221	2020303_ceoi3_s2_i2_r2_TD	2020303	Practice	ceoi3_s2_i2_r2	237.8299328	63.70068945	1	21	TD	r2	i2	s2	ceoi3	narrow_initial	narrow	2	onfocus	S15_T33444	3	15	Single	Level	onfocus	228.8704773	240.390058	218.7884224	21.6016356	67.192022829	177.3080851
29241	2020303_caa4_v_i2_r2_TD	2020303	Practice	caa4_v_i2_r2	217.0818126	58.42244679	1	41	TD	r2	i2	v	caa4	narrow_initial	narrow	3	postfocus	S15_T33444	4	15	Single	Level	nofocus	201.803212515	217.0818126	172.0731513	45.0086613	59.5353975795	78.55597267
29261	2020303_ngau4_o1_i2_r2_TD	2020303	Practice	ngau4_o1_i2_r2	149.9546782	54.0470365	1	61	TD	r2	i2	o1	ngau4	narrow_initial	narrow	4	postfocus	S15_T33444	4	15	Single	Level	nofocus	109.09984411	149.9546782	100.1931068	49.7615714	55.5352700645	207.0648294
29281	2020303_jau4_o2_i2_r2_TD	2020303	Practice	jau4_o2_i2_r2	106.2426692	54.19360635	1	81	TD	r2	i2	o2	jau4	narrow_initial	narrow	5	postfocus	S15_T33444	4	15	Single	Level	nofocus	102.102217054	108.3623837	96.58826658	11.77411712	52.6741812045	219.9917216
29301	2020303_wai5_s1_m2_r2_TD	2020303	Practice	wai5_s1_m2_r2	114.4772412	45.87676144	1	1	TD	r2	m2	s1	wai5	narrow_medial	narrow	1	prefocus	S13_T55333	5	13	Single	Rising	nofocus	209.38133464	243.7741419	114.4772412	129.2969007	61.9337764205	243.2903151
29321	2020303_wai5_s2_m2_r2_TD	2020303	Practice	wai5_s2_m2_r2	241.4095513	60.66026422	1	21	TD	r2	m2	s2	wai5	narrow_medial	narrow	2	prefocus	S13_T55333	5	13	Single	Rising	nofocus	235.76993814	242.1446956	228.633742	13.5109536	64.0558805655	261.686568
29341	2020303_waat3_v_m2_r2_TD	2020303	Practice	waat3_v_m2_r2	240.4798026	63.1616898	1	41	TD	r2	m2	v	waat3	narrow_medial	narrow	3	onfocus	S13_T55333	3	13	Single	Level	onfocus	222.597843155	240.4798026	202.0415248	38.4382778	62.731014541	193.9860245
29361	2020303_bui3_o1_m2_r2_TD	2020303	Practice	bui3_o1_m2_r2	221.9945124	58.35216241	1	61	TD	r2	m2	o1	bui3	narrow_medial	narrow	4	postfocus	S13_T55333	3	13	Single	Level	nofocus	226.136221525	231.8031533	219.9532093	11.849944	64.1976439865	205.8764135
29381	2020303_hok3_o2_m2_r2_TD	2020303	Practice	hok3_o2_m2_r2	216.1609168	59.71532144	1	81	TD	r2	m2	o2	hok3	narrow_medial	narrow	5	postfocus	S13_T55333	3	13	Single	Level	nofocus	206.75049931	216.1609168	202.0428995	14.1180173	59.9181076345	161.8497103
29401	2020303_wai5_s1_m3_r2_TD	2020303	Practice	wai5_s1_m3_r2	231.6909628	50.43960565	1	1	TD	r2	m3	s1	wai5	contrastive_medial	contrastive	1	prefocus	S13_T55333	5	13	Single	Rising	nofocus	238.223055255	241.7926519	231.6909628	10.1016891	63.2576208185	224.6307026
29421	2020303_wai5_s2_m3_r2_TD	2020303	Practice	wai5_s2_m3_r2	231.9653895	59.81055846	1	21	TD	r2	m3	s2	wai5	contrastive_medial	contrastive	2	prefocus	S13_T55333	5	13	Single	Rising	nofocus	234.150695565	244.1000215	228.6004682	15.4995533	63.795247621	271.4293233
29441	2020303_waat3_v_m3_r2_TD	2020303	Practice	waat3_v_m3_r2	243.2989192	59.0803109	1	41	TD	r2	m3	v	waat3	contrastive_medial	contrastive	3	onfocus	S13_T55333	3	13	Single	Level	onfocus	225.10560974	247.562895	193.1958623	54.3670327	60.4749245025	231.8206129
29461	2020303_bui3_o1_m3_r2_TD	2020303	Practice	bui3_o1_m3_r2	211.6627877	57.47052563	1	61	TD	r2	m3	o1	bui3	contrastive_medial	contrastive	4	postfocus	S13_T55333	3	13	Single	Level	nofocus	215.556240865	220.050451	210.1815907	9.86886030000002	62.319419542	193.1908001
29481	2020303_hok3_o2_m3_r2_TD	2020303	Practice	hok3_o2_m3_r2	209.8937611	59.18038573	1	81	TD	r2	m3	o2	hok3	contrastive_medial	contrastive	5	postfocus	S13_T55333	3	13	Single	Level	nofocus	192.396852365	209.8937611	169.4143135	40.4794476	56.8960158165	170.1081147
29501	2020303_ceoi3_s1_i3_r2_TD	2020303	Practice	ceoi3_s1_i3_r2	231.6965099	59.53694445	1	1	TD	r2	i3	s1	ceoi3	contrastive_initial	contrastive	1	onfocus	S15_T33444	3	15	Single	Level	onfocus	247.351011365	257.7218057	231.6965099	26.0252958	63.277187024	146.0936144
29521	2020303_ceoi3_s2_i3_r2_TD	2020303	Practice	ceoi3_s2_i3_r2	258.674823	60.24141994	1	21	TD	r2	i3	s2	ceoi3	contrastive_initial	contrastive	2	onfocus	S15_T33444	3	15	Single	Level	onfocus	253.18276921	264.0713449	236.7328049	27.33854	63.597743627	167.2674073
29541	2020303_caa4_v_i3_r2_TD	2020303	Practice	caa4_v_i3_r2	227.7367491	54.79687081	1	41	TD	r2	i3	v	caa4	contrastive_initial	contrastive	3	postfocus	S15_T33444	4	15	Single	Level	nofocus	199.133313695	227.7367491	189.1990361	38.537713	56.836608409	149.8380952
29561	2020303_ngau4_o1_i3_r2_TD	2020303	Practice	ngau4_o1_i3_r2	188.7592356	58.59071033	1	61	TD	r2	i3	o1	ngau4	contrastive_initial	contrastive	4	postfocus	S15_T33444	4	15	Single	Level	nofocus	188.11737894	190.4905426	186.0996212	4.3909214	58.9107846555	311.4966609
29581	2020303_jau4_o2_i3_r2_TD	2020303	Practice	jau4_o2_i3_r2	188.0382847	59.94196528	1	81	TD	r2	i3	o2	jau4	contrastive_initial	contrastive	5	postfocus	S15_T33444	4	15	Single	Level	nofocus	197.437970895	222.9334265	188.0382847	34.8951418	56.5637323995	200.7576126
29601	2020303_siu2_s1_i3_r2_TD	2020303	Practice	siu2_s1_i3_r2	225.3448882	53.99368322	1	1	TD	r2	i3	s1	siu2	contrastive_initial	contrastive	1	onfocus	S14_T22444	2	14	Single	Rising	onfocus	251.650353325	287.4128032	219.1862562	68.226547	61.6132269265	202.4462081
29621	2020303_gwong2_s2_i3_r2_TD	2020303	Practice	gwong2_s2_i3_r2	256.025423	57.62703091	1	21	TD	r2	i3	s2	gwong2	contrastive_initial	contrastive	2	onfocus	S14_T22444	2	14	Single	Rising	onfocus	243.76583061	270.9776375	221.3284336	49.6492039	57.7253385105	207.6183285
29641	2020303_cyun4_v_i3_r2_TD	2020303	Practice	cyun4_v_i3_r2	233.4534738	57.11466789	1	41	TD	r2	i3	v	cyun4	contrastive_initial	contrastive	3	postfocus	S14_T22444	4	14	Single	Level	nofocus	197.6678943	233.4534738	181.6879199	51.7655539	59.6380162425	141.9445801
29661	2020303_laam4_o1_i3_r2_TD	2020303	Practice	laam4_o1_i3_r2	181.7279265	55.77836378	1	61	TD	r2	i3	o1	laam4	contrastive_initial	contrastive	4	postfocus	S14_T22444	4	14	Single	Level	nofocus	181.913856525	193.9862466	174.2128847	19.7733619	50.8994307875	309.8745276
29681	2020303_kau4_o2_i3_r2_TD	2020303	Practice	kau4_o2_i3_r2	193.8319502	51.2275442	1	81	TD	r2	i3	o2	kau4	contrastive_initial	contrastive	5	postfocus	S14_T22444	4	14	Single	Level	nofocus	192.86669015	216.4287376	184.8882489	31.5404887	52.251290936	188.4776731
29701	2020303_wai5_s1_f2_r2_TD	2020303	Practice	wai5_s1_f2_r2	228.4458052	51.56144227	1	1	TD	r2	f2	s1	wai5	narrow_final	narrow	1	prefocus	S13_T55333	5	13	Single	Rising	nofocus	225.1299828	236.4897105	219.7110753	16.7786352	61.695953594	262.3326432
29721	2020303_wai5_s2_f2_r2_TD	2020303	Practice	wai5_s2_f2_r2	222.0053996	57.89423155	1	21	TD	r2	f2	s2	wai5	narrow_final	narrow	2	prefocus	S13_T55333	5	13	Single	Rising	nofocus	223.967998415	227.2784475	222.0053996	5.27304789999999	61.537333698	252.6096925
29741	2020303_waat3_v_f2_r2_TD	2020303	Practice	waat3_v_f2_r2	221.5553618	59.66072172	1	41	TD	r2	f2	v	waat3	narrow_final	narrow	3	prefocus	S13_T55333	3	13	Single	Level	nofocus	206.809884045	221.5553618	192.4164517	29.1389101	57.858866053	173.7219164
29761	2020303_bui3_o1_f2_r2_TD	2020303	Practice	bui3_o1_f2_r2	215.0920378	53.93024102	1	61	TD	r2	f2	o1	bui3	narrow_final	narrow	4	onfocus	S13_T55333	3	13	Single	Level	onfocus	217.480880945	225.5553114	209.3641741	16.1911373	61.877247992	231.9204288
29781	2020303_hok3_o2_f2_r2_TD	2020303	Practice	hok3_o2_f2_r2	204.4216167	57.07589769	1	81	TD	r2	f2	o2	hok3	narrow_final	narrow	5	onfocus	S13_T55333	3	13	Single	Level	onfocus	196.60556921	211.3849349	188.8640399	22.520895	56.6991321775	242.0857143
29801	2020303_wai5_s1_i3_r2_TD	2020303	Practice	wai5_s1_i3_r2	224.8905285	53.23082168	1	1	TD	r2	i3	s1	wai5	contrastive_initial	contrastive	1	onfocus	S13_T55333	5	13	Single	Rising	onfocus	222.159368405	233.4367746	213.5406946	19.89608	60.6992136185	217.4888794
29821	2020303_wai5_s2_i3_r2_TD	2020303	Practice	wai5_s2_i3_r2	234.0203632	58.42204356	1	21	TD	r2	i3	s2	wai5	contrastive_initial	contrastive	2	onfocus	S13_T55333	5	13	Single	Rising	onfocus	226.032029425	234.0203632	220.4026728	13.6176904	61.832902488	246.4112236
29841	2020303_waat3_v_i3_r2_TD	2020303	Practice	waat3_v_i3_r2	227.1470808	60.5259041	1	41	TD	r2	i3	v	waat3	contrastive_initial	contrastive	3	postfocus	S13_T55333	3	13	Single	Level	nofocus	218.50825274	228.5524114	206.1488819	22.4035295	60.5396696395	169.2900323
29861	2020303_bui3_o1_i3_r2_TD	2020303	Practice	bui3_o1_i3_r2	213.3370122	55.63925505	1	61	TD	r2	i3	o1	bui3	contrastive_initial	contrastive	4	postfocus	S13_T55333	3	13	Single	Level	nofocus	212.368888005	216.0631164	209.0336355	7.02948090000001	61.6605415675	162.6126393
29881	2020303_hok3_o2_i3_r2_TD	2020303	Practice	hok3_o2_i3_r2	210.3118053	52.45495372	1	81	TD	r2	i3	o2	hok3	contrastive_initial	contrastive	5	postfocus	S13_T55333	3	13	Single	Level	nofocus	204.98595616	216.0532128	199.9930408	16.060172	55.397739365	149.2429172
29901	2020303_siu2_s1_f3_r2_TD	2020303	Practice	siu2_s1_f3_r2	223.5809287	60.88647447	1	1	TD	r2	f3	s1	siu2	contrastive_final	contrastive	1	prefocus	S14_T22444	2	14	Single	Rising	nofocus	240.014051075	257.810877	223.5809287	34.2299483	64.1572185955	144.0986593
29921	2020303_gwong2_s2_f3_r2_TD	2020303	Practice	gwong2_s2_f3_r2	257.3470678	59.79994616	1	21	TD	r2	f3	s2	gwong2	contrastive_final	contrastive	2	prefocus	S14_T22444	2	14	Single	Rising	nofocus	219.498257885	257.3470678	167.8426747	89.5043931	55.7184234835	196.8101493
29941	2020303_cyun4_v_f3_r2_TD	2020303	Practice	cyun4_v_f3_r2	231.3788762	56.06383846	1	41	TD	r2	f3	v	cyun4	contrastive_final	contrastive	3	prefocus	S14_T22444	4	14	Single	Level	nofocus	201.963377545	231.3788762	192.5336667	38.8452095	58.6833686635	178.0793451
29961	2020303_laam4_o1_f3_r2_TD	2020303	Practice	laam4_o1_f3_r2	193.3686896	58.51995706	1	61	TD	r2	f3	o1	laam4	contrastive_final	contrastive	4	onfocus	S14_T22444	4	14	Single	Level	onfocus	214.371518185	336.9052787	122.3669269	214.5383518	57.178872056	320.1866278
29981	2020303_kau4_o2_f3_r2_TD	2020303	Practice	kau4_o2_f3_r2	197.0677636	55.62806116	1	81	TD	r2	f3	o2	kau4	contrastive_final	contrastive	5	onfocus	S14_T22444	4	14	Single	Level	onfocus	174.589357635	202.4831696	145.215375	57.2677946	54.8270906725	272.1138826
30001	2020303_zoeng1_s1_b1_r1_TD	2020303	B1	zoeng1_s1_b1_r1	291.8084675	65.00530078	1	1	TD	r1	b1	s1	zoeng1	baseline_follow	baseline	1	baseline	S1_T11111	1	1	Single	Level	baseline	265.93204367	291.8084675	255.0620247	36.7464428	66.6815196445	286.5300632
30021	2020303_saang1_s2_b1_r1_TD	2020303	B1	saang1_s2_b1_r1	263.3667287	62.04335835	1	21	TD	r1	b1	s2	saang1	baseline_follow	baseline	2	baseline	S1_T11111	1	1	Single	Level	baseline	257.17821895	265.2162601	254.0195548	11.1967053	63.8327075355	266.8709655
30041	2020303_tsa1_v_b1_r1_TD	2020303	B1	tsa1_v_b1_r1	259.7821605	61.84108429	1	41	TD	r1	b1	v	tsa1	baseline_follow	baseline	3	baseline	S1_T11111	1	1	Single	Level	baseline	249.671018425	260.1695519	244.734702	15.4348499	63.994094486	218.8694343
30061	2020303_fei1_o1_b1_r1_TD	2020303	B1	fei1_o1_b1_r1	256.487606	56.00536114	1	61	TD	r1	b1	o1	fei1	baseline_follow	baseline	4	baseline	S1_T11111	1	1	Single	Level	baseline	244.96408908	258.1687147	235.4054854	22.7632293	62.777913794	219.5626561
30081	2020303_gei1_o2_b1_r1_TD	2020303	B1	gei1_o2_b1_r1	247.7793423	61.34308595	1	81	TD	r1	b1	o2	gei1	baseline_follow	baseline	5	baseline	S1_T11111	1	1	Single	Level	baseline	240.81888473	250.6838261	230.9166202	19.7672059	61.7355203795	278.7462812
30101	2020303_sau3_s1_b1_r1_TD	2020303	B1	sau3_s1_b1_r1	268.4432128	63.05350363	1	1	TD	r1	b1	s1	sau3	baseline_follow	baseline	1	baseline	S3_T33333	3	3	Single	Level	baseline	263.62653636	277.3638844	256.957593	20.4062914	67.455772753	249.2539948
30121	2020303_sau3_s2_b1_r1_TD	2020303	B1	sau3_s2_b1_r1	268.0463331	61.52879635	1	21	TD	r1	b1	s2	sau3	baseline_follow	baseline	2	baseline	S3_T33333	3	3	Single	Level	baseline	255.628825125	268.7379424	249.9128349	18.8251075	66.3781722475	221.3188904
30141	2020303_sik3_v_b1_r1_TD	2020303	B1	sik3_v_b1_r1	249.497624	58.32191255	1	41	TD	r1	b1	v	sik3	baseline_follow	baseline	3	baseline	S3_T33333	3	3	Single	Level	baseline	224.70516068	249.497624	212.0556461	37.4419779	62.8719075345	142.1284246
30161	2020303_baak3_o1_b1_r1_TD	2020303	B1	baak3_o1_b1_r1	220.6084454	61.62758631	1	61	TD	r1	b1	o1	baak3	baseline_follow	baseline	4	baseline	S3_T33333	3	3	Single	Level	baseline	213.775517015	222.4987432	206.5661839	15.9325593	61.235743905	157.7985639
30181	2020303_baak3_o2_b1_r1_TD	2020303	B1	baak3_o2_b1_r1	217.1031662	58.45235769	1	81	TD	r1	b1	o2	baak3	baseline_follow	baseline	5	baseline	S3_T33333	3	3	Single	Level	baseline	213.78669308	243.5978043	205.4847174	38.1130869	59.207864892	176.6263246
30201	2020303_jyun2_s1_b1_r1_TD	2020303	B1	jyun2_s1_b1_r1	256.0308477	53.26696948	1	1	TD	r1	b1	s1	jyun2	baseline_follow	baseline	1	baseline	S2_T22222	2	2	Single	Rising	baseline	249.42701981	279.5486121	226.0020056	53.5466065	61.8379168775	277.7574228
30221	2020303_jyun2_s2_b1_r1_TD	2020303	B1	jyun2_s2_b1_r1	275.8621842	61.56343416	1	21	TD	r1	b1	s2	jyun2	baseline_follow	baseline	2	baseline	S2_T22222	2	2	Single	Rising	baseline	250.798849715	275.8621842	238.6899256	37.1722586	63.794983341	310.026974
30241	2020303_mo2_v_b1_r1_TD	2020303	B1	mo2_v_b1_r1	254.1582863	62.17433746	1	41	TD	r1	b1	v	mo2	baseline_follow	baseline	3	baseline	S2_T22222	2	2	Single	Rising	baseline	238.00141998	254.1582863	228.8812426	25.2770437	62.103910789	262.9170068
30261	2020303_gau2_o1_b1_r1_TD	2020303	B1	gau2_o1_b1_r1	239.8319918	59.33947439	1	61	TD	r1	b1	o1	gau2	baseline_follow	baseline	4	baseline	S2_T22222	2	2	Single	Rising	baseline	227.68011813	243.3939936	212.1565304	31.2374632	61.1327763085	243.6824394
30281	2020303_zai2_o2_b1_r1_TD	2020303	B1	zai2_o2_b1_r1	234.1742531	58.29544954	1	81	TD	r1	b1	o2	zai2	baseline_follow	baseline	5	baseline	S2_T22222	2	2	Single	Rising	baseline	223.80426418	251.9893087	207.4598431	44.5294656	59.871556472	299.6806115
30301	2020303_zoeng1_s1_b1_r2_TD	2020303	B1	zoeng1_s1_b1_r2	266.7600103	61.65075233	1	1	TD	r2	b1	s1	zoeng1	baseline_follow	baseline	1	baseline	S1_T11111	1	1	Single	Level	baseline	264.169243935	275.4879677	257.3797331	18.1082346	64.927727588	313.1630568
30321	2020303_saang1_s2_b1_r2_TD	2020303	B1	saang1_s2_b1_r2	275.7895467	62.96426457	1	21	TD	r2	b1	s2	saang1	baseline_follow	baseline	2	baseline	S1_T11111	1	1	Single	Level	baseline	260.50276886	276.478286	247.7502524	28.7280336	63.423725846	289.0173847
30341	2020303_tsa1_v_b1_r2_TD	2020303	B1	tsa1_v_b1_r2	259.4096348	62.10598267	1	41	TD	r2	b1	v	tsa1	baseline_follow	baseline	3	baseline	S1_T11111	1	1	Single	Level	baseline	245.71038101	260.8288392	237.7289963	23.0998429	62.5397850845	230.6908016
30361	2020303_fei1_o1_b1_r2_TD	2020303	B1	fei1_o1_b1_r2	248.985349	57.48714241	1	61	TD	r2	b1	o1	fei1	baseline_follow	baseline	4	baseline	S1_T11111	1	1	Single	Level	baseline	246.880896755	257.2944982	236.8735192	20.420979	64.2610195875	285.6246032
30381	2020303_gei1_o2_b1_r2_TD	2020303	B1	gei1_o2_b1_r2	249.2489366	58.6246329	1	81	TD	r2	b1	o2	gei1	baseline_follow	baseline	5	baseline	S1_T11111	1	1	Single	Level	baseline	238.4532115	251.4198162	230.3569381	21.0628781	62.0539569795	298.3054386
30401	2020303_sau3_s1_b1_r2_TD	2020303	B1	sau3_s1_b1_r2	254.3323175	61.0520837	1	1	TD	r2	b1	s1	sau3	baseline_follow	baseline	1	baseline	S3_T33333	3	3	Single	Level	baseline	252.38734928	264.5985732	247.1598776	17.4386956	65.760623725	227.8060831
30421	2020303_sau3_s2_b1_r2_TD	2020303	B1	sau3_s2_b1_r2	252.4767265	58.64141773	1	21	TD	r2	b1	s2	sau3	baseline_follow	baseline	2	baseline	S3_T33333	3	3	Single	Level	baseline	245.90854807	255.0253352	240.3870133	14.6383219	63.7036369885	210.3001952
30441	2020303_sik3_v_b1_r2_TD	2020303	B1	sik3_v_b1_r2	245.7141519	60.91665326	1	41	TD	r2	b1	v	sik3	baseline_follow	baseline	3	baseline	S3_T33333	3	3	Single	Level	baseline	236.265907085	245.9850167	227.8722013	18.1128154	62.1413359245	113.6719577
30461	2020303_baak3_o1_b1_r2_TD	2020303	B1	baak3_o1_b1_r2	236.7768348	60.01931267	1	61	TD	r2	b1	o1	baak3	baseline_follow	baseline	4	baseline	S3_T33333	3	3	Single	Level	baseline	232.106968275	238.8789071	227.2412403	11.6376668	59.8090152995	148.3843053
30481	2020303_baak3_o2_b1_r2_TD	2020303	B1	baak3_o2_b1_r2	236.9264209	60.09129612	1	81	TD	r2	b1	o2	baak3	baseline_follow	baseline	5	baseline	S3_T33333	3	3	Single	Level	baseline	222.214832105	236.9264209	212.7602914	24.1661295	60.529188287	174.1436926
30501	2020303_jyun2_s1_b1_r2_TD	2020303	B1	jyun2_s1_b1_r2	243.8292884	55.15557951	1	1	TD	r2	b1	s1	jyun2	baseline_follow	baseline	1	baseline	S2_T22222	2	2	Single	Rising	baseline	241.97731489	267.3659386	223.7861386	43.5798	64.645078536	332.4372416
30521	2020303_jyun2_s2_b1_r2_TD	2020303	B1	jyun2_s2_b1_r2	257.8013466	65.76943324	1	21	TD	r2	b1	s2	jyun2	baseline_follow	baseline	2	baseline	S2_T22222	2	2	Single	Rising	baseline	245.359747835	260.0210908	229.9003868	30.120704	66.9272580435	283.3129072
30541	2020303_mo2_v_b1_r2_TD	2020303	B1	mo2_v_b1_r2	255.195435	65.60819293	1	41	TD	r2	b1	v	mo2	baseline_follow	baseline	3	baseline	S2_T22222	2	2	Single	Rising	baseline	242.385166285	259.8418859	232.5254581	27.3164278	65.8521610285	282.7011745
30561	2020303_gau2_o1_b1_r2_TD	2020303	B1	gau2_o1_b1_r2	256.0166807	61.53039781	1	61	TD	r2	b1	o1	gau2	baseline_follow	baseline	4	baseline	S2_T22222	2	2	Single	Rising	baseline	226.158987415	256.0166807	208.1597947	47.856886	61.3773973395	279.7001013
30581	2020303_zai2_o2_b1_r2_TD	2020303	B1	zai2_o2_b1_r2	227.815605	57.81349665	1	81	TD	r2	b1	o2	zai2	baseline_follow	baseline	5	baseline	S2_T22222	2	2	Single	Rising	baseline	218.52466638	275.8191591	197.2684837	78.5506754	58.6011665075	301.7135462
30601	2020303_sau3_s1_m2_r1_TD	2020303	B1	sau3_s1_m2_r1	286.0637522	67.03969837	1	1	TD	r1	m2	s1	sau3	narrow_medial	narrow	1	prefocus	S3_T33333	3	3	Single	Level	nofocus	269.67441026	286.0637522	261.9953525	24.0683997	70.2356536625	170.4752393
30621	2020303_sau3_s2_m2_r1_TD	2020303	B1	sau3_s2_m2_r1	268.4733086	67.65688315	1	21	TD	r1	m2	s2	sau3	narrow_medial	narrow	2	prefocus	S3_T33333	3	3	Single	Level	nofocus	253.462812275	268.4733086	244.6225691	23.8507395	68.5405598625	160.7968783
30641	2020303_sik3_v_m2_r1_TD	2020303	B1	sik3_v_m2_r1	245.5100414	64.48721824	1	41	TD	r1	m2	v	sik3	narrow_medial	narrow	3	onfocus	S3_T33333	3	3	Single	Level	onfocus	235.80499333	245.5100414	229.167369	16.3426724	65.8956209615	109.5218659
30661	2020303_baak3_o1_m2_r1_TD	2020303	B1	baak3_o1_m2_r1	237.6653693	60.4389921	1	61	TD	r1	m2	o1	baak3	narrow_medial	narrow	4	postfocus	S3_T33333	3	3	Single	Level	nofocus	234.04813068	240.242759	229.1051146	11.1376444	62.196691582	113.2415952
30681	2020303_baak3_o2_m2_r1_TD	2020303	B1	baak3_o2_m2_r1	228.5902027	56.6140116	1	81	TD	r1	m2	o2	baak3	narrow_medial	narrow	5	postfocus	S3_T33333	3	3	Single	Level	nofocus	218.89377286	251.1676345	209.0929745	42.07466	59.717046131	153.779995
30701	2020303_sau3_s1_i2_r1_TD	2020303	B1	sau3_s1_i2_r1	267.959017	66.21829933	1	1	TD	r1	i2	s1	sau3	narrow_initial	narrow	1	onfocus	S3_T33333	3	3	Single	Level	onfocus	257.10673591	270.6317533	250.9490287	19.6827246	66.6757934235	185.3261996
30721	2020303_sau3_s2_i2_r1_TD	2020303	B1	sau3_s2_i2_r1	265.5412311	63.56663468	1	21	TD	r1	i2	s2	sau3	narrow_initial	narrow	2	onfocus	S3_T33333	3	3	Single	Level	onfocus	251.649194155	265.5412311	246.1800358	19.3611953	66.1137326785	145.9295348
30741	2020303_sik3_v_i2_r1_TD	2020303	B1	sik3_v_i2_r1	248.0313845	59.48127968	1	41	TD	r1	i2	v	sik3	narrow_initial	narrow	3	postfocus	S3_T33333	3	3	Single	Level	nofocus	235.84382457	248.0313845	226.9374919	21.0938926	64.11209571	100.8293222
30761	2020303_baak3_o1_i2_r1_TD	2020303	B1	baak3_o1_i2_r1	244.0855482	57.94268855	1	61	TD	r1	i2	o1	baak3	narrow_initial	narrow	4	postfocus	S3_T33333	3	3	Single	Level	nofocus	240.27199046	248.340012	235.2011295	13.1388825	62.7608714155	134.0834628
30781	2020303_baak3_o2_i2_r1_TD	2020303	B1	baak3_o2_i2_r1	239.5098512	58.51503773	1	81	TD	r1	i2	o2	baak3	narrow_initial	narrow	5	postfocus	S3_T33333	3	3	Single	Level	nofocus	229.47749293	249.3026501	220.8520971	28.450553	60.8194932905	123.2819198
30801	2020303_zoeng1_s1_f3_r1_TD	2020303	B1	zoeng1_s1_f3_r1	270.6451953	65.4024107	1	1	TD	r1	f3	s1	zoeng1	contrastive_final	contrastive	1	prefocus	S1_T11111	1	1	Single	Level	nofocus	267.977605775	278.6471043	261.5834856	17.0636187	65.752288705	226.2396423
30821	2020303_saang1_s2_f3_r1_TD	2020303	B1	saang1_s2_f3_r1	265.6045054	63.3767594	1	21	TD	r1	f3	s2	saang1	contrastive_final	contrastive	2	prefocus	S1_T11111	1	1	Single	Level	nofocus	258.2741372	265.6305397	255.5526732	10.0778665	65.704799358	207.800656
30841	2020303_tsa1_v_f3_r1_TD	2020303	B1	tsa1_v_f3_r1	259.1803023	63.60890366	1	41	TD	r1	f3	v	tsa1	contrastive_final	contrastive	3	prefocus	S1_T11111	1	1	Single	Level	nofocus	252.14239948	260.5748298	247.0230933	13.5517365	65.731830107	173.319414
30861	2020303_fei1_o1_f3_r1_TD	2020303	B1	fei1_o1_f3_r1	253.4792488	63.6818832	1	61	TD	r1	f3	o1	fei1	contrastive_final	contrastive	4	onfocus	S1_T11111	1	1	Single	Level	onfocus	244.31485211	256.3553967	236.9473341	19.4080626	67.215499493	223.85894
30881	2020303_gei1_o2_f3_r1_TD	2020303	B1	gei1_o2_f3_r1	244.8075008	62.4962448	1	81	TD	r1	f3	o2	gei1	contrastive_final	contrastive	5	onfocus	S1_T11111	1	1	Single	Level	onfocus	234.367258125	245.6491419	228.829235	16.8199069	64.24547212	225.3457019
30901	2020303_jyun2_s1_f3_r1_TD	2020303	B1	jyun2_s1_f3_r1	233.7258462	51.36591083	1	1	TD	r1	f3	s1	jyun2	contrastive_final	contrastive	1	prefocus	S2_T22222	2	2	Single	Rising	nofocus	240.054182645	255.9642517	220.2876132	35.6766385	64.2652350485	286.7536707
30921	2020303_jyun2_s2_f3_r1_TD	2020303	B1	jyun2_s2_f3_r1	237.0030495	62.11468993	1	21	TD	r1	f3	s2	jyun2	contrastive_final	contrastive	2	prefocus	S2_T22222	2	2	Single	Rising	nofocus	238.90048669	248.5383753	226.9516227	21.5867526	66.1171619605	232.606117
30941	2020303_mo2_v_f3_r1_TD	2020303	B1	mo2_v_f3_r1	243.6132586	63.5692731	1	41	TD	r1	f3	v	mo2	contrastive_final	contrastive	3	prefocus	S2_T22222	2	2	Single	Rising	nofocus	233.913702185	245.3185686	222.0978362	23.2207324	64.9763862875	250.6684618
30961	2020303_gau2_o1_f3_r1_TD	2020303	B1	gau2_o1_f3_r1	235.7001876	63.60798663	1	61	TD	r1	f3	o1	gau2	contrastive_final	contrastive	4	onfocus	S2_T22222	2	2	Single	Rising	onfocus	224.29919019	235.7001876	212.8837162	22.8164714	64.177654753	243.6495339
30981	2020303_zai2_o2_f3_r1_TD	2020303	B1	zai2_o2_f3_r1	240.0836085	62.05374349	1	81	TD	r1	f3	o2	zai2	contrastive_final	contrastive	5	onfocus	S2_T22222	2	2	Single	Rising	onfocus	226.17252901	247.851859	210.5252215	37.3266375	63.4423451845	240.0070626
31001	2020303_jyun2_s1_b2_r1_TD	2020303	B1	jyun2_s1_b2_r1	242.7816134	53.83386022	1	1	TD	r1	b2	s1	jyun2	broad	broad	1	broadfocus	S2_T22222	2	2	Single	Rising	broadfocus	237.64996071	244.7810396	221.3096343	23.4714053	68.2559240205	280.5870081
31021	2020303_jyun2_s2_b2_r1_TD	2020303	B1	jyun2_s2_b2_r1	239.1792958	70.27946724	1	21	TD	r1	b2	s2	jyun2	broad	broad	2	broadfocus	S2_T22222	2	2	Single	Rising	broadfocus	238.16800957	248.04868	232.0000142	16.0486658	70.156859789	224.4462789
31041	2020303_mo2_v_b2_r1_TD	2020303	B1	mo2_v_b2_r1	245.5839389	68.38730912	1	41	TD	r1	b2	v	mo2	broad	broad	3	broadfocus	S2_T22222	2	2	Single	Rising	broadfocus	223.907401765	245.5839389	206.1103334	39.4736055	70.4547564755	243.5985766
31061	2020303_gau2_o1_b2_r1_TD	2020303	B1	gau2_o1_b2_r1	233.0227304	67.7431901	1	61	TD	r1	b2	o1	gau2	broad	broad	4	broadfocus	S2_T22222	2	2	Single	Rising	broadfocus	217.752593755	234.3445334	201.0999484	33.244585	67.008357527	223.4586872
31081	2020303_zai2_o2_b2_r1_TD	2020303	B1	zai2_o2_b2_r1	221.2360082	63.92758953	1	81	TD	r1	b2	o2	zai2	broad	broad	5	broadfocus	S2_T22222	2	2	Single	Rising	broadfocus	220.9385479	244.3669159	203.1533621	41.2135538	64.277872028	250.4367544
31101	2020303_jyun2_s1_i3_r1_TD	2020303	B1	jyun2_s1_i3_r1	230.3486539	57.38008406	1	1	TD	r1	i3	s1	jyun2	contrastive_initial	contrastive	1	onfocus	S2_T22222	2	2	Single	Rising	onfocus	229.45929615	239.9498936	220.2926147	19.6572789	64.370979533	283.4566532
31121	2020303_jyun2_s2_i3_r1_TD	2020303	B1	jyun2_s2_i3_r1	239.4232932	66.33277782	1	21	TD	r1	i3	s2	jyun2	contrastive_initial	contrastive	2	onfocus	S2_T22222	2	2	Single	Rising	onfocus	238.566847255	245.1000302	231.5772947	13.5227355	67.5402373005	241.5928536
31141	2020303_mo2_v_i3_r1_TD	2020303	B1	mo2_v_i3_r1	230.0181654	69.09368275	1	41	TD	r1	i3	v	mo2	contrastive_initial	contrastive	3	postfocus	S2_T22222	2	2	Single	Rising	nofocus	208.148092385	230.0181654	193.5907872	36.4273782	65.194264529	172.5177598
31161	2020303_gau2_o1_i3_r1_TD	2020303	B1	gau2_o1_i3_r1	214.5029775	64.35980622	1	61	TD	r1	i3	o1	gau2	contrastive_initial	contrastive	4	postfocus	S2_T22222	2	2	Single	Rising	nofocus	206.911257255	276.1984501	193.5065854	82.6918647	62.3338858935	152.8126268
31181	2020303_zai2_o2_i3_r1_TD	2020303	B1	zai2_o2_i3_r1	339.7135103	58.48564582	1	81	TD	r1	i3	o2	zai2	contrastive_initial	contrastive	5	postfocus	S2_T22222	2	2	Single	Rising	nofocus	215.98584887	342.854995	180.8348915	162.0201035	60.6918629175	223.6329713
31201	2020303_jyun2_s1_i2_r1_TD	2020303	B1	jyun2_s1_i2_r1	205.4325567	56.3566027	1	1	TD	r1	i2	s1	jyun2	narrow_initial	narrow	1	onfocus	S2_T22222	2	2	Single	Rising	onfocus	235.331448825	260.706495	205.4325567	55.2739383	66.3521158445	280.4525737
31221	2020303_jyun2_s2_i2_r1_TD	2020303	B1	jyun2_s2_i2_r1	237.9321372	67.06516762	1	21	TD	r1	i2	s2	jyun2	narrow_initial	narrow	2	onfocus	S2_T22222	2	2	Single	Rising	onfocus	235.748993915	242.8731503	229.4548169	13.4183334	67.413193428	227.1899911
31241	2020303_mo2_v_i2_r1_TD	2020303	B1	mo2_v_i2_r1	237.4247057	64.32449337	1	41	TD	r1	i2	v	mo2	narrow_initial	narrow	3	postfocus	S2_T22222	2	2	Single	Rising	nofocus	226.91706651	237.4247057	220.387123	17.0375827	64.427016922	223.0124373
31261	2020303_gau2_o1_i2_r1_TD	2020303	B1	gau2_o1_i2_r1	226.541468	63.31053639	1	61	TD	r1	i2	o1	gau2	narrow_initial	narrow	4	postfocus	S2_T22222	2	2	Single	Rising	nofocus	217.395009585	228.4424778	207.1094027	21.3330751	64.566298779	191.5209709
31281	2020303_zai2_o2_i2_r1_TD	2020303	B1	zai2_o2_i2_r1	220.483557	62.3901354	1	81	TD	r1	i2	o2	zai2	narrow_initial	narrow	5	postfocus	S2_T22222	2	2	Single	Rising	nofocus	211.35987558	235.3939723	198.0814059	37.3125664	62.292366721	245.5130901
31301	2020303_sau3_s1_i3_r1_TD	2020303	B1	sau3_s1_i3_r1	253.1394857	59.34386008	1	1	TD	r1	i3	s1	sau3	contrastive_initial	contrastive	1	onfocus	S3_T33333	3	3	Single	Level	onfocus	256.678969675	264.5520055	241.6489162	22.9030893	64.0960856675	204.5609727
31321	2020303_sau3_s2_i3_r1_TD	2020303	B1	sau3_s2_i3_r1	244.9396261	57.62522273	1	21	TD	r1	i3	s2	sau3	contrastive_initial	contrastive	2	onfocus	S3_T33333	3	3	Single	Level	onfocus	247.74568709	250.3150732	244.9396261	5.3754471	61.6883496855	183.5914048
31341	2020303_sik3_v_i3_r1_TD	2020303	B1	sik3_v_i3_r1	251.4914257	55.8460499	1	41	TD	r1	i3	v	sik3	contrastive_initial	contrastive	3	postfocus	S3_T33333	3	3	Single	Level	nofocus	232.169220445	251.4914257	222.8956839	28.5957418	59.9648524365	108.2020134
31361	2020303_baak3_o1_i3_r1_TD	2020303	B1	baak3_o1_i3_r1	232.6418547	58.75301815	1	61	TD	r1	i3	o1	baak3	contrastive_initial	contrastive	4	postfocus	S3_T33333	3	3	Single	Level	nofocus	223.88124597	232.9138098	217.4641024	15.4497074	61.1430154925	119.5539434
31381	2020303_baak3_o2_i3_r1_TD	2020303	B1	baak3_o2_i3_r1	223.9857133	58.99632908	1	81	TD	r1	i3	o2	baak3	contrastive_initial	contrastive	5	postfocus	S3_T33333	3	3	Single	Level	nofocus	225.204301535	265.1329107	213.1278627	52.005048	58.83359412	159.6003573
31401	2020303_sau3_s1_m3_r1_TD	2020303	B1	sau3_s1_m3_r1	278.1541044	62.54322278	1	1	TD	r1	m3	s1	sau3	contrastive_medial	contrastive	1	prefocus	S3_T33333	3	3	Single	Level	nofocus	272.166462215	283.7598309	265.0829091	18.6769218	65.5225289885	177.6137376
31421	2020303_sau3_s2_m3_r1_TD	2020303	B1	sau3_s2_m3_r1	272.9488294	61.28855317	1	21	TD	r1	m3	s2	sau3	contrastive_medial	contrastive	2	prefocus	S3_T33333	3	3	Single	Level	nofocus	261.198046745	273.6066397	252.3097807	21.296859	63.5638349015	163.6733254
31441	2020303_sik3_v_m3_r1_TD	2020303	B1	sik3_v_m3_r1	259.4667677	61.54129825	1	41	TD	r1	m3	v	sik3	contrastive_medial	contrastive	3	onfocus	S3_T33333	3	3	Single	Level	onfocus	249.38297885	259.4667677	242.8002331	16.6665346	63.3218173775	107.1537095
31461	2020303_baak3_o1_m3_r1_TD	2020303	B1	baak3_o1_m3_r1	245.2258423	56.81759071	1	61	TD	r1	m3	o1	baak3	contrastive_medial	contrastive	4	postfocus	S3_T33333	3	3	Single	Level	nofocus	237.1947546	245.6930685	230.2351764	15.4578921	59.402046969	117.1157722
31481	2020303_baak3_o2_m3_r1_TD	2020303	B1	baak3_o2_m3_r1	234.8429588	54.5655762	1	81	TD	r1	m3	o2	baak3	contrastive_medial	contrastive	5	postfocus	S3_T33333	3	3	Single	Level	nofocus	226.85139077	242.1742728	219.6576568	22.516616	57.3307509745	201.6621466
31501	2020303_zoeng1_s1_m3_r1_TD	2020303	B1	zoeng1_s1_m3_r1	270.3129636	64.99146053	1	1	TD	r1	m3	s1	zoeng1	contrastive_medial	contrastive	1	prefocus	S1_T11111	1	1	Single	Level	nofocus	278.016615025	285.6411587	270.3129636	15.3281951	66.376403732	210.091733
31521	2020303_saang1_s2_m3_r1_TD	2020303	B1	saang1_s2_m3_r1	282.0129525	63.06971942	1	21	TD	r1	m3	s2	saang1	contrastive_medial	contrastive	2	prefocus	S1_T11111	1	1	Single	Level	nofocus	270.75209963	282.8683651	265.1567272	17.7116379	64.1169625545	216.6540025
31541	2020303_tsa1_v_m3_r1_TD	2020303	B1	tsa1_v_m3_r1	270.3273487	64.4302067	1	41	TD	r1	m3	v	tsa1	contrastive_medial	contrastive	3	onfocus	S1_T11111	1	1	Single	Level	onfocus	257.371030135	271.7512033	248.3867019	23.3645014	65.4782564575	228.7407043
31561	2020303_fei1_o1_m3_r1_TD	2020303	B1	fei1_o1_m3_r1	265.3325921	63.66787955	1	61	TD	r1	m3	o1	fei1	contrastive_medial	contrastive	4	postfocus	S1_T11111	1	1	Single	Level	nofocus	254.086226175	269.2469099	243.9568987	25.2900112	66.8357873155	206.8454561
31581	2020303_gei1_o2_m3_r1_TD	2020303	B1	gei1_o2_m3_r1	252.4627666	61.2284407	1	81	TD	r1	m3	o2	gei1	contrastive_medial	contrastive	5	postfocus	S1_T11111	1	1	Single	Level	nofocus	244.81285206	254.4960922	235.9197004	18.5763918	63.3488614585	232.2360128
31601	2020303_zoeng1_s1_b2_r1_TD	2020303	B1	zoeng1_s1_b2_r1	266.8150566	61.21655502	1	1	TD	r1	b2	s1	zoeng1	broad	broad	1	broadfocus	S1_T11111	1	1	Single	Level	broadfocus	271.41766471	279.7175017	266.8150566	12.9024451	65.2143253625	231.7613821
31621	2020303_saang1_s2_b2_r1_TD	2020303	B1	saang1_s2_b2_r1	276.2087018	61.62671779	1	21	TD	r1	b2	s2	saang1	broad	broad	2	broadfocus	S1_T11111	1	1	Single	Level	broadfocus	266.69523872	276.8888505	260.4922771	16.3965734	62.205675299	209.6577543
31641	2020303_tsa1_v_b2_r1_TD	2020303	B1	tsa1_v_b2_r1	269.2944384	61.5382098	1	41	TD	r1	b2	v	tsa1	broad	broad	3	broadfocus	S1_T11111	1	1	Single	Level	broadfocus	261.14340102	271.3793423	254.7894603	16.589882	63.7999467595	221.4420973
31661	2020303_fei1_o1_b2_r1_TD	2020303	B1	fei1_o1_b2_r1	270.5303783	61.16042789	1	61	TD	r1	b2	o1	fei1	broad	broad	4	broadfocus	S1_T11111	1	1	Single	Level	broadfocus	259.690926175	272.2402255	250.845319	21.3949065	63.916060826	199.3495573
[truncated: 53,647 more rows]
